# Supplementary material for: Investigation on Rational Utilization of Medicinal Plant Semiliquidambar cathayensis Chang Leaf and Bark at Different Developmental Stages
Source: Metabolites. 2025 Feb 5;15(2):98. doi: 10.3390/metabo15020098 (PMC11857821; doi:10.3390/metabo15020098)
Supplement: Supplementary file 1 [file metabolites-15-00098-s001.zip]

Archive with 2 entries (2 files):
- SI-Figures.pdf
- SI-Tables.xlsx
