# Supplementary material for: Investigation on Rational Utilization of Medicinal Plant Semiliquidambar cathayensis Chang Leaf and Bark at Different Developmental Stages
Source: Metabolites. 2025 Feb 5;15(2):98. doi: 10.3390/metabo15020098 (PMC11857821; doi:10.3390/metabo15020098)
Supplement: Supplementary file 1 [file metabolites-15-00098-s001.zip › SI-Tables.xlsx]

## Sheet: Table of Contents
Investigation on rational utilization of medicinal plant Semiliquidambar cathayensis Chang leaf and bark at different developmental stages
Juanling Li 1,2, Zhaopeng Geng 1,2, Yuanyuan Yuan 1,2, Minjuan Wang 1,2, Yanan Zhang 1,2 and Junli Wang 1,2,*
1Key Laboratory of Ecology and Environment in Minority Areas (Minzu University of China), National Ethnic Affairs Commission, Beijing 100081, China
2College of Life and Environmental Sciences, Minzu University of China, Beijing 100081, China
*Correspondence: junliwang@muc.edu.cn; Tel.: 86-010-68932633
Table of Contents
Supplementary Table 1 Parameters of OPLS-DA model.
Supplementary Table 2 Detected metabolites and differential metabolites in S. cathayensis.
Supplementary Table 3 The top 20 metabolic pathway analysis (YD1 vs YD2).
Supplementary Table 4 The top 20 metabolic pathway analysis (YD4 vs YD5).

## Sheet: Table S1
Supplementary Table 1. Parameters of OPLS-DA model.
Mode R2Y（cum）	R2X（cum）	R2Y（cum）	Q2 （cum）
YD1 vs YD2	0.926	1	0.99
YD4 vs YD5	0.85	1	0.98

## Sheet: Table S2
Supplementary Table 2. Detected metabolites and differential metabolites in S. cathayensis.
No.	Detected (m/z)	Rt (s)	Compound	Formula	CAS	Class	Relative Content of metabolite (n=3)a
							YD1	YD2	YD4	YD5
1	387.142	376.57	(7'R*,8'S*)-Methyl 4,7'-epoxy-3,8'-bilign-7-ene-4',9'-dihydroxy-3',5-dimethoxy-9-oate	C25H28O8	107296-48-0	2-arylbenzofuran flavonoids	0.187±0.0077	0.2042±0.0024	0.3967±0.0187	0.5981±0.1079
2	359.148	265.656	(7'x,8'x)-4,7'-Epoxy-3,8'-bilign-7-ene-3,5'-dimethoxy-4',9,9'-triol	C21H24O7	——	2-arylbenzofuran flavonoids	0.1572±0.0299	0.0751±0.0112	0.0003±0.0004	0.0009±0.0002
3	375.18	321.066	Fragransol A	C21H26O6	114394-19-3	2-arylbenzofuran flavonoids	0.0029±0.0002	0.0163±0.0009	0.0175±0.0013	0.0361±0.0014
4	327.121	349.641	Moracin O	C19H18O5	123702-97-6	2-arylbenzofuran flavonoids	0.0083±0.001	0.0314±0.0065	0.0332±0.0215	0.0317±0.0081
5	681.214	282.475	cis-Miyabenol C	C42H32O9	168037-22-7	2-arylbenzofuran flavonoids	0.0001±0.0001	0.0002±0.0003	0.0104±0.001	0.0219±0.0009
6	455.152	240.711	epsilon-Viniferin	C28H22O6	62218-08-0	2-arylbenzofuran flavonoids	0.0269±0.013	0.0589±0.0032	0.5937±0.0158	0.3202±0.0135
7	355.153	303.623	2,3-Dihydro-7-methoxy-2-(3-methoxy-4,5-methylenedioxyphenyl)-3-methyl-5-(1-propenyl)benzofuran	C21H22O5	50354-06-8	2-arylbenzofuran flavonoids	0.3526±0.0269	0.3514±0.0204	0.201±0.0205	0.105±0.0219
8	331.153	305.921	Fragransol B	C19H22O5	114394-20-6	2-arylbenzofuran flavonoids	1.0615±0.048	0.2912±0.0194	0.3357±0.0066	0.5532±0.0185
9	345.172	331.941	Safficinolide	C20H24O5	153660-18-5	3,4-dihydrocoumarins	0.0181±0.0002	0.0181±0.0014	0.0485±0.0015	0.0217±0.0004
10	298.096	258.762	5'-Methylthioadenosine	C11H15N5O3S	2457-80-9	5'-deoxyribonucleosides	1.4636±0.0222	0.6137±0.0051	0.7918±0.0161	0.6513±0.0063
11	400.146	214.389	S-Adenosylmethionine	C15H22N6O5S	485-80-3	5'-deoxyribonucleosides	0.0001±0.0002	0.0045±0.0034	0.0151±0.0006	0.0252±0.0129
12	289.107	316.435	6'-Hydroxyangolensin	C16H16O5	——	Alpha-methyldeoxybenzoin flavonoids	0.007±0.004	0.0416±0.0017	0.021±0.0071	0.0426±0.0247
13	287.054	309.423	Citreorosein	C15H10O6	481-73-2	Anthracenes	21.6802±1.5113	26.4399±0.9485	0.4537±0.2313	0.234±0.0178
14	501.134	284.129	Lyoniresinol 9'-sulfate	C22H28O11S	——	Aryltetralin lignans	0.0774±0.0011	0.0028±0.0019	0.1263±0.0082	0.007±0.0014
15	222.148	332.365	Dioscorine	C13H19NO2	3329-91-7	Azaspirodecane derivatives	0.0547±0.0057	0.0473±0.0068	0.0519±0.0036	0.0468±0.0041
16	111.055	79.9436	Imidazole-4-acetaldehyde	C5H6N2O	645-14-7	Azoles	0.1442±0.0445	0.0712±0.0006	0.2199±0.0253	0.1142±0.0098
17	125.071	5.62181	Methylimidazole acetaldehyde	C6H8N2O	19639-03-3	Azoles	0.0461±0.0038	0.0592±0.0166	0.0478±0.0024	0.0432±0.0047
18	88.039	39.7314	3-Isoxazolidinone	C3H5NO2	1192-07-0	Azolidines	0.04±0.0081	0.0284±0.0028	0.2163±0.0119	0.1662±0.0145
19	100.075	256.618	2,5-Dihydro-2,4-dimethyloxazole	C5H9NO	77311-02-5	Azolines	0.3692±0.0165	0.3645±0.025	0.3902±0.0046	0.3755±0.0172
20	121.064	180.012	Phenylacetaldehyde	C8H8O	122-78-1	Benzene and substituted derivatives	1.1343±0.0532	1.166±0.1236	0.0234±0.0055	0.0271±0.0018
21	179.07	222.225	(2E)-3-(4-hydroxy-3-methoxyphenyl)prop-2-enal	C10H10O3	——	Benzene and substituted derivatives	0.074±0.0055	0.0816±0.0068	0.0954±0.0006	0.6264±0.0621
22	107.085	313.168	o-Xylene	C8H10	——	Benzene and substituted derivatives	0.0861±0.0016	0.1211±0.0049	0.0587±0.0093	0.0317±0.0014
23	194.117	899.108	2-Isopropylphenyl methylcarbamate	C11H15NO2	2631-40-5	Benzene and substituted derivatives	0.094±0.1329	0.1194±0.0844	0.1469±0.1041	0.1528±0.1259
24	369.114	220.232	3-O-Caffeoyl-4-O-methylquinic acid	C17H20O9	——	Benzene and substituted derivatives	0.046±0.0053	0.1225±0.0105	2.8908±0.0653	4.7137±0.0854
25	209.116	603.146	Amyl salicylate	C12H16O3	2050-08-0	Benzene and substituted derivatives	0.2118±0.0105	0.1355±0.0066	0.1145±0.0176	0.1143±0.0191
26	165.05	42.6117	Enol-phenylpyruvate	C9H8O3	5801-57-0	Benzene and substituted derivatives	1.9289±0.3192	3.8393±0.3618	1.3998±0.3233	2.0234±0.1294
27	122.096	239.925	Phenylethylamine	C8H11N	64-04-0	Benzene and substituted derivatives	0.0629±0.001	0.0282±0.0006	0.0002±0.0002	0.0016±0.0008
28	107.085	666.07	Ethylbenzene	C8H10	——	Benzene and substituted derivatives	0.0586±0.0052	0.0617±0.0067	0.06±0.001	0.0744±0.0263
29	139.039	195.105	3-Hydroxybenzoic acid	C7H6O3	36320	Benzene and substituted derivatives	0.0984±0.0084	0.1717±0.0032	0.7313±0.0179	0.0758±0.0452
30	195.101	338.499	4-Methoxybenzyl propanoate	C11H14O3	7549-33-9	Benzene and substituted derivatives	0.0454±0.002	0.0886±0.0065	0.1911±0.0048	0.404±0.0258
31	637.102	267.877	Kurigalin	C27H24O18	91573-80-7	Benzene and substituted derivatives	0.0183±0.0014	0.0194±0.0007	0.3769±0.0115	0.439±0.0221
32	135.08	504.532	2-Phenylpropanal	C9H10O	93-53-8	Benzene and substituted derivatives	0.0324±0.0005	0.0406±0.0011	0.0445±0.0026	0.0278±0.0008
33	279.158	586.043	Dibutyl phthalate	C16H22O4	84-74-2	Benzene and substituted derivatives	0.147±0.0082	0.1448±0.0095	0.1508±0.004	0.145±0.0038
34	121.064	603.143	4-Hydroxystyrene	C8H8O	2628-17-3	Benzene and substituted derivatives	1.2316±0.07	0.8276±0.0632	0.8144±0.0471	0.8307±0.0279
35	169.049	298.638	Vanillic acid	C8H8O4	121-34-6	Benzene and substituted derivatives	0.0001±0.0001	0.0001±0.0002	0.0076±0.0004	0.0057±0.002
36	137.059	211.145	4-Methoxybenzaldehyde	C8H8O2	123-11-5	Benzene and substituted derivatives	0.0301±0.0182	0.0746±0.0067	0.0954±0.0286	0.192±0.0093
37	110.06	5.87157	4-Aminophenol	C6H7NO	123-30-8	Benzene and substituted derivatives	0.0497±0.0021	0.0489±0.003	0.0493±0.0025	0.0532±0.0048
38	199.059	239.076	Syringic acid	C9H10O5	530-57-4	Benzene and substituted derivatives	0.0004±0.0004	0.0053±0.0074	0.7177±0.0266	0.8643±0.0572
39	481.132	242.527	3'-O-Methyl-(-)-epicatechin 7-O-glucuronide	C22H24O12	——	Benzene and substituted derivatives	0.0102±0.0001	0.0312±0.001	0.0102±0.0025	0.0172±0.0101
40	107.049	279.228	Benzaldehyde	C7H6O	100-52-7	Benzene and substituted derivatives	0.0211±0.0002	0.0001±0.0015	0.0043±0.0004	0.0035±0.0012
41	485.091	245.621	1,2'-Di-O-galloylhamamelofuranose	C20H20O14	90275-98-2	Benzene and substituted derivatives	0.0515±0.0167	0.011±0.0007	0.9231±0.0884	1.0827±0.0715
42	153.054	257.509	3,4-Dihydroxyphenylacetaldehyde	C8H8O3	5707-55-1	Benzene and substituted derivatives	0.1356±0.0377	0.1807±0.0096	0.0972±0.0036	0.0576±0.0046
43	415.174	307.302	1-(2H-1,3-Benzodioxol-5-yl)-2-[2,6-dimethoxy-4-(prop-2-en-1-yl)phenoxy]propyl acetate	C23H26O7		Benzene and substituted derivatives	0.0182±0.0025	0.3175±0.0158	0.1215±0.009	0.1014±0.005
44	136.061	193.461	4-(Hydroxymethyl)benzenediazonium(1+)	C7H7N2O+	78246-53-4	Benzene and substituted derivatives	0.1873±0.0262	0.2767±0.0999	0.0707±0.0199	0.0687±0.0006
45	279.158	7.40945	Diisobutyl phthalate	C16H22O4	84-69-5	Benzene and substituted derivatives	0.0324±0.0096	0.0334±0.0038	0.0484±0.0035	0.0443±0.0051
46	121.101	666.086	o-Ethyltoluene	C9H12	——	Benzene and substituted derivatives	0.0287±0.0011	0.0311±0.0027	0.029±0.001	0.0334±0.0058
47	179.117	231.594	Glycinexylidide	C10H14N2O	——	Benzene and substituted derivatives	0.2326±0.056	0.1876±0.0122	0.214±0.064	0.0977±0.0123
48	163.148	666.071	1,3-Diisopropylbenzene	C12H18	99-62-7	Benzene and substituted derivatives	0.3336±0.0184	0.3032±0.0104	0.3476±0.0115	0.3245±0.013
49	167.07	351.947	3,4-Dimethoxybenzaldehyde	C9H10O3	120-14-9	Benzene and substituted derivatives	0.045±0.0134	0.7218±0.0208	0.1575±0.0239	0.1657±0.003
50	331.187	499.842	3,3',4,4'-Tetrahydroxy-5,5'-diisopropyl-2,2'-dimethylbiphenyl	C20H26O4	120901-51-1	Benzene and substituted derivatives	0.0688±0.0061	0.1929±0.007	0.0563±0.0004	0.063±0.0003
51	224.127	37.3069	(4-Hydroxybenzoyl)choline	C12H18NO3+	5094-31-5	Benzene and substituted derivatives	0.0757±0.0102	0.0608±0.0092	0.0784±0.01	0.0581±0.0051
52	138.055	118.766	2-Aminobenzoic acid	C7H7NO2	118-92-3	Benzene and substituted derivatives	0.0418±0.0077	0.0372±0.0052	0.0391±0.0005	0.0388±0.0017
53	181.049	331.138	4-Hydroxyphenylpyruvic acid	C9H8O4	156-39-8	Benzene and substituted derivatives	0.1413±0.0054	0.123±0.0153	0.1465±0.0025	0.178±0.0057
54	128.107	285.989	Benzyl methyl sulfide	C8H10S	766-92-7	Benzene and substituted derivatives	0.026±0.0018	0.0206±0.0079	0.0149±0.0078	0.0208±0.0017
55	139.075	8.12318	4-Methoxybenzyl alcohol	C8H10O2	105-13-5	Benzene and substituted derivatives	0.0139±0.0032	0.0147±0.0019	0.0125±0.0001	0.0155±0.0005
56	121.101	436.469	Mesitylene	C9H12	108-67-8	Benzene and substituted derivatives	0.0047±0.0011	0.004±0.0007	0.0051±0.0004	0.0047±0.001
57	137.065	8.85778	Phenylacetic acid	C8H8O2	103-82-2	Benzene and substituted derivatives	0.0061±0.0007	0.0055±0.0017	0.0053±0.0002	0.0043±0.0013
58	297.06	310.12	Enilconazole	C14H14Cl2N2O	35554-44-0	Benzene and substituted derivatives	0.0027±0.0029	0.0053±0.0009	0.149±0.007	0.2092±0.0067
59	137.059	252.915	M-toluic Acid	C8H8O2	36257	Benzene and substituted derivatives	0.0452±0.0077	0.0619±0.0111	0.0792±0.008	0.0991±0.0041
60	485.09	224.704	Hamamelitannin	C20H20O14	469-32-9	Benzene and substituted derivatives	0.0352±0.0036	0.0119±0.0014	0.1007±0.0365	0.05±0.0064
61	309.205	476.573	Methylgingerol	C18H28O4	——	Benzene and substituted derivatives	0.0121±0.0005	0.0138±0.0051	0.0103±0.0021	0.0087±0.0004
62	421.147	246.345	E-3179	C22H21ClN6O	——	Benzene and substituted derivatives	0.0029±0.0001	0.0009±0.0008	0.0161±0.0013	0.0012±0.001
63	333.081	168.155	N1-(2-Hydroxyethyl)flurazepam	C17H15Cl2FN2O2	——	Benzodiazepines	2.1469±0.1655	1.3986±0.0553	2.9122±0.3001	3.8495±0.2082
64	223.096	353.232	Piperonyl isobutyrate	C12H14O4	1300847	Benzodioxoles	0.015±0.0008	0.0228±0.0049	0.0141±0.001	0.0137±0.0007
65	193.085	321.539	Myristicin	C11H12O3	607-91-0	Benzodioxoles	0.209±0.0093	0.5862±0.0138	0.1774±0.007	0.3781±0.0982
66	209.08	332.55	3-(3-Methoxy-4,5-methylenedioxyphenyl)-2-propen-1-ol	C11H12O4	69618-94-6	Benzodioxoles	0.0781±0.0043	0.2618±0.0057	0.177±0.0072	0.1586±0.0044
67	223.096	233.975	5-(3,4-Methylenedioxyphenyl)pentanoic acid	C12H14O4	41917-45-7	Benzodioxoles	0.024±0.0008	0.0314±0.0025	0.0247±0.0014	0.0245±0.0026
68	209.081	398.786	Furapiole	C11H12O4	70874-90-7	Benzodioxoles	0.0004±0.0001	0.0012±0.0008	0.0016±0.0002	0.0021±0.0001
69	119.049	230.713	Benzofuran	C8H6O	271-89-6	Benzofurans	0.2378±0.0129	0.0361±0.0027	0.0105±0.0148	0.2924±0.1876
70	161.059	300.142	7-Methyl-2-benzofurancarboxaldehyde	C10H8O2	57897-70-8	Benzofurans	0.0782±0.0004	0.1169±0.0218	0.0418±0.0035	0.0493±0.002
71	181.122	644.461	Dihydroactinidiolide	C11H16O2	15356-74-8	Benzofurans	0.2409±0.046	0.6048±0.094	0.1944±0.0084	0.1406±0.019
72	417.259	585.966	Colupox a	C25H36O5	18944-21-3	Benzofurans	0.0648±0.0051	0.0458±0.0052	0.0277±0.0032	0.0315±0.0006
73	235.06	260.039	7-Hydroxy-2-methyl-4-oxo-4H-1-benzopyran-5-acetic acid	C12H10O5	94356-34-0	Benzopyrans	0.1057±0.0045	0.0939±0.0023	0.1177±0.003	0.064±0.0032
74	397.117	45.9077	Artonin L	C22H20O7	148719-52-2	Benzopyrans	0.0468±0.0064	0.2348±0.0654	0.0905±0.0091	0.0884±0.007
75	261.075	360.927	Pratenol A	C14H12O5	147838-41-3	Benzopyrans	0.0137±0.0006	0.014±0.0008	0.0073±0.0004	0.0042±0.0002
76	357.132	353.188	1,8-Dihydroxy-3,5-dimethoxy-2-prenylxanthone	C20H20O6	132031-40-4	Benzopyrans	0.0195±0.0018	0.1136±0.0143	0.1037±0.0074	0.0888±0.0074
77	209.08	268.108	6-Methoxymellein	C11H12O4	13410-15-6	Benzopyrans	0.0001±0.0021	0.0001±0.0002	0.00001±0.002	0.5928±0.0312
78	487.104	199.576	Garciduol A	C27H18O9	176257-85-5	Benzopyrans	0.0123±0.0004	0.0294±0.0004	0.0859±0.0058	0.0443±0.0021
79	191.07	305.247	7-Hydroxy-2,5-dimethyl-4H-1-benzopyran-4-one	C11H10O3	38412-47-4	Benzopyrans	0.0017±0.0024	0.0673±0.0063	0.0125±0.0067	0.0431±0.006
80	221.153	698.706	3,4-Dihydro-2,2,5,7,8-pentamethyl-2H-1-benzopyran-6-ol	C14H20O2	950-99-2	Benzopyrans	0.009±0.0005	0.0417±0.0022	0.0129±0.0023	0.0119±0.0037
81	445.12	687.231	Artomunoxanthentrione	C26H20O7	139921-73-6	Benzopyrans	0.162±0.0285	0.1641±0.0409	0.0232±0.0304	0.0241±0.0318
82	415.172	344.673	Garcinone C	C23H26O7	76996-27-5	Benzopyrans	0.075±0.0374	0.0221±0.0004	0.0553±0.0007	0.0954±0.0012
83	381.169	330.586	Mangostinone	C23H24O5	166197-40-6	Benzopyrans	0.0205±0.0008	0.0128±0.0004	0.0174±0.0006	0.021±0.0007
84	355.102	110.197	Flumioxazin	C19H15FN2O4	103361-09-7	Benzoxazines	0.094±0.0385	0.1502±0.0493	0.2713±0.2328	0.2047±0.0124
85	163.075	656.884	4,5-Dihydro-1-benzoxepin-3(2H)-one	C10H10O2	35783-10-9	Benzoxepines	0.0142±0.003	0.0162±0.0013	0.0093±0.0023	0.0112±0.0009
86	273.132	254.3	7,12-Dimethylbenz[a]anthracene 5,6-oxide	C20H16O	——	Benzoxepines	0.0124±0.0013	0.0488±0.0029	0.0357±0.0063	0.0296±0.005
87	361.164	356.422	5-(4-Acetoxy-3-oxo-1-butynyl)-2,2'-bithiophene	C14H10O3S2	1222-83-9	Bi- and oligothiophenes	0.0102±0.0005	0.0961±0.0063	0.0399±0.0022	0.0618±0.0023
88	300.289	623.14	Palmitoylethanolamide	C18H37NO2	544-31-0	Carboximidic acids and derivatives	0.1079±0.0017	0.052±0.0042	0.0609±0.004	0.0617±0.0006
89	89.0594	187.43	Isopropyl formate	C4H8O2	625-55-8	Carboxylic acids and derivatives	0.3663±0.0141	0.2368±0.0092	0.2369±0.0098	0.264±0.0133
90	118.086	806.359	Betaine	C5H11NO2	107-43-7	Carboxylic acids and derivatives	2.395±0.0482	2.5415±0.1317	2.4858±0.0646	2.478±0.0559
91	90.0546	43.6113	L-Alanine	C3H7NO2	56-41-7	Carboxylic acids and derivatives	0.0746±0.008	0.1174±0.0098	0.1186±0.0257	0.1134±0.0087
92	166.086	192.616	L-Phenylalanine	C9H11NO2	63-91-2	Carboxylic acids and derivatives	1.2159±0.1059	0.3613±0.0186	0.509±0.013	0.3592±0.0072
93	118.086	44.5697	Norvaline	C5H11NO2	760-78-1	Carboxylic acids and derivatives	5.905±0.5474	6.3293±0.2838	10.461±2.0995	14.0553±0.3552
94	245.185	244.716	Isoleucyl-Leucine	C12H24N2O3	——	Carboxylic acids and derivatives	0.0000002±0.002	0.00003±0.0027	0.0023±0.0017	0.0164±0.0043
95	175.118	44.8723	L-Arginine	C6H14N4O2	74-79-3	Carboxylic acids and derivatives	0.1227±0.0183	0.6625±0.0255	0.6878±0.0464	0.2695±0.0187
96	116.07	46.8796	L-Proline	C5H9NO2	147-85-3	Carboxylic acids and derivatives	0.2923±0.0433	0.2496±0.0394	0.3784±0.0306	0.3274±0.0293
97	106.05	41.6314	D-Serine	C3H7NO3	312-84-5	Carboxylic acids and derivatives	0.0328±0.0034	0.0105±0.0017	0.0736±0.0048	0.0765±0.0022
98	147.076	43.5772	D-Glutamine	C5H10N2O3	5959-95-5	Carboxylic acids and derivatives	0.8866±0.0973	0.2376±0.0246	2.8233±0.2379	2.0834±0.0229
99	134.045	39.5859	D-Aspartic acid	C4H7NO4	1783-96-6	Carboxylic acids and derivatives	0.2087±0.0393	0.1818±0.0059	1.1944±0.1485	0.945±0.092
100	118.086	73.1385	L-Valine	C5H11NO2	72-18-4	Carboxylic acids and derivatives	1.3946±0.0229	1.1975±0.0836	1.0731±0.0809	1.315±0.06
101	102.055	39.9006	1-Aminocyclopropanecarboxylic acid	C4H7NO2	22059-21-8	Carboxylic acids and derivatives	0.5023±0.2393	0.2103±0.0552	0.3992±0.0349	0.6097±0.1734
102	147.113	40.1596	L-Lysine	C6H14N2O2	56-87-1	Carboxylic acids and derivatives	0.1408±0.1227	0.0373±0.0035	0.7016±0.2648	0.3362±0.2462
103	156.076	45.8032	L-Histidine	C6H9N3O2	71-00-1	Carboxylic acids and derivatives	0.0147±0.0127	0.0339±0.011	0.1696±0.0281	0.0071±0.0025
104	120.065	85.2043	L-Threonine	C4H9NO3	72-19-5	Carboxylic acids and derivatives	0.006±0.0023	0.0029±0.0003	0.0051±0.0006	0.0034±0.0005
105	104.07	206.358	3-Aminobutanoic acid	C4H9NO2	541-48-0	Carboxylic acids and derivatives	0.0362±0.0022	0.0451±0.0028	0.0415±0.0117	0.0506±0.0012
106	87.0438	44.3685	Ethenyl acetate	C4H6O2	108-05-4	Carboxylic acids and derivatives	0.3027±0.0282	0.497±0.0205	0.9835±0.0569	1.0515±0.0119
107	74.0599	111.831	N,N-Dimethylformamide	C3H7NO	25174	Carboxylic acids and derivatives	0.1341±0.0106	0.1271±0.0073	0.1195±0.0073	0.1231±0.0042
108	133.06	41.7622	L-Asparagine	C4H8N2O3	70-47-3	Carboxylic acids and derivatives	0.0071±0.0016	0.0057±0.001	0.0526±0.0282	0.0393±0.0043
109	198.123	53.5724	L-Histidine trimethylbetaine	C9H15N3O2	534-30-5	Carboxylic acids and derivatives	0.6992±0.1941	0.6339±0.0278	0.6455±0.0605	0.5477±0.0548
110	104.07	788.826	Dimethylglycine	C4H9NO2	1118-68-9	Carboxylic acids and derivatives	0.0371±0.0023	0.0563±0.0029	0.0366±0.0132	0.0447±0.009
111	324.216	365.916	N-Jasmonoylisoleucine	C18H29NO4	28838-58-6	Carboxylic acids and derivatives	0.0411±0.0019	0.0058±0.0004	0.0129±0.0011	0.0141±0.0002
112	132.102	90.2939	L-Isoleucine	C6H13NO2	73-32-5	Carboxylic acids and derivatives	0.4586±0.0116	0.2107±0.0601	0.3588±0.0064	0.4747±0.0243
113	145.133	782.068	N-Acetylcadaverine	C7H16N2O	32343-73-0	Carboxylic acids and derivatives	0.4588±0.097	0.4539±0.0819	0.512±0.049	0.5175±0.0502
114	152.07	52.0458	2-Phenylglycine	C8H9NO2	341659	Carboxylic acids and derivatives	0.0457±0.0097	0.0344±0.0052	0.0292±0.011	0.0259±0.0018
115	146.081	44.4902	Isobutyrylglycine	C6H11NO3	15926-18-8	Carboxylic acids and derivatives	1.0206±0.101	0.2977±0.0243	0.4842±0.0755	0.3732±0.0653
116	89.0594	81.2752	Propyl formate	C4H8O2	110-74-7	Carboxylic acids and derivatives	0.12±0.0084	0.1635±0.0196	0.1046±0.0238	0.1143±0.0071
117	148.06	39.8791	L-Glutamic acid	C5H9NO4	56-86-0	Carboxylic acids and derivatives	1.6184±0.2781	0.6636±0.0674	5.951±0.1558	4.4479±0.3619
118	291.104	77.9527	N-gamma-Glutamyl-S-(1-propenyl)cysteine	C11H18N2O5S	91216-96-5	Carboxylic acids and derivatives	1.2108±0.4443	2.7345±0.852	1.1792±0.2943	0.5497±0.0127
119	217.068	72.4736	6-Aminopenicillanic acid	C8H12N2O3S	——	Carboxylic acids and derivatives	1.1318±0.0595	1.2375±0.0565	1.5094±0.3229	2.0654±0.1062
120	269.085	190.25	N-acetyltryptophan	C13H14N2O3	1218-34-4	Carboxylic acids and derivatives	0.0977±0.015	0.0968±0.007	0.1492±0.014	0.1611±0.0096
121	129.091	503.219	3-Methyl-3-butenyl acetate	C7H12O2	1207311	Carboxylic acids and derivatives	0.025±0.0023	0.0504±0.0017	0.0068±0.0001	0.0063±0.0007
122	211.143	450.924	L,L-Cyclo(leucylprolyl)	C11H18N2O2	2873-36-1	Carboxylic acids and derivatives	0.000005±0002	0.0012±0.0008	0.0099±0.0002	0.00001±0.002
123	252.086	208.489	N-Carboxyacetyl-D-phenylalanine	C12H13NO5	——	Carboxylic acids and derivatives	0.2743±0.0089	0.1009±0.0126	0.0579±0.0019	0.0103±0.0027
124	90.0547	20.1635	(alpha-D-mannosyl)7-beta-D-mannosyl-diacetylchitobiosyl-L-asparagine, isoform A (protein)	C3H7NO2	302-72-7	Carboxylic acids and derivatives	0.0381±0.0073	0.0374±0.0069	0.0307±0.0121	0.0249±0.0066
125	114.055	80.9573	1-Pyrroline-5-carboxylic acid	C5H7NO2	2906-39-0	Carboxylic acids and derivatives	0.0704±0.0021	0.0416±0.0056	0.0413±0.0011	0.0457±0.0126
126	215.138	49.5504	Valyl-Proline	C10H18N2O3	——	Carboxylic acids and derivatives	0.175±0.0312	0.0698±0.0175	0.1068±0.0169	0.1149±0.0086
127	134.081	44.5238	L-2-Amino-5-hydroxypentanoic acid	C5H11NO3	——	Carboxylic acids and derivatives	0.2983±0.0064	0.1399±0.0084	0.1034±0.0041	0.0542±0.0014
128	211.169	284.055	Artemisyl propionate	C13H22O2	79507-84-9	Carboxylic acids and derivatives	0.0204±0.0039	0.3311±0.0567	0.0511±0.002	0.0172±0.0031
129	357.049	438.185	(+)-Chebulic acid	C14H12O11	——	Carboxylic acids and derivatives	0.0178±0.0055	0.0338±0.0132	0.0059±0.0033	0.0066±0.0047
130	209.153	671.419	(S,E)-Lyratol propanoate	C13H20O2	79507-85-0	Carboxylic acids and derivatives	0.8934±0.0215	0.7851±0.0555	0.8428±0.0069	0.8322±0.0234
131	203.15	77.9029	Asymmetric dimethylarginine	C8H18N4O2	30315-93-6	Carboxylic acids and derivatives	0.4141±0.0564	0.5523±0.0202	0.2386±0.009	0.2374±0.0583
132	204.134	93.0197	Lysyl-Glycine	C8H17N3O3	——	Carboxylic acids and derivatives	0.096±0.0023	0.031±0.0027	0.0751±0.0074	0.1977±0.019
133	103.039	209.702	Acetic anhydride	C4H6O3	108-24-7	Carboxylic acids and derivatives	0.0032±0.0005	0.0099±0.0023	0.0047±0.0005	0.0112±0.0116
134	270.278	664.611	Capsiamide	C17H35NO	64317-66-4	Carboxylic acids and derivatives	0.1088±0.002	0.0876±0.0066	0.1763±0.0245	0.1995±0.0108
135	392.154	211.663	S-Lactoylglutathione	C13H21N3O8S	25138-66-3	Carboxylic acids and derivatives	1.0641±0.0528	0.3611±0.0036	0.6066±0.0432	0.948±0.0427
136	243.086	250.308	Elenaic acid	C11H14O6	34422-12-3	Carboxylic acids and derivatives	0.0076±0.0013	0.0228±0.0017	1.0067±0.033	0.7263±0.0514
137	191.102	47.6636	N-(gamma-Glutamyl)ethanolamine	C7H14N2O4	2650-74-0	Carboxylic acids and derivatives	0.0016±0.0023	0.0315±0.0148	0.0251±0.0047	0.018±0.007
138	321.095	258.442	3-p-Coumaroyl-1,5-quinolactone	C16H16O7	——	Cinnamic acids and derivatives	0.0304±0.0039	0.0383±0.0254	0.0321±0.0045	0.0324±0.0041
139	343.101	257.53	1-O-Caffeoylglucose	C15H18O9	14364-08-0	Cinnamic acids and derivatives	0.0112±0.0011	0.054±0.0018	0.5475±0.0091	1.4145±0.0718
140	165.054	256.892	4-Hydroxycinnamic acid	C9H8O3	7400-08-0	Cinnamic acids and derivatives	0.2081±0.0152	0.0584±0.0008	0.0689±0.0034	0.0691±0.0027
141	181.049	213.588	3,4-Dihydroxy-trans-cinnamate	C9H8O4	501-16-6	Cinnamic acids and derivatives	0.1386±0.0057	0.1254±0.0063	0.1066±0.0084	0.1079±0.0111
142	337.088	197.259	4-Caffeoyl-1,5-quinolactone	C16H16O8	——	Cinnamic acids and derivatives	0.0402±0.0151	0.3313±0.0071	0.0602±0.0026	0.0611±0.0067
143	165.054	637.25	m-Coumaric acid	C9H8O3	588-30-7	Cinnamic acids and derivatives	0.0055±0.0019	0.0113±0.0006	0.1306±0.0063	0.0069±0.0004
144	297.058	127.195	2-O-Feruloyltartronic acid	C13H12O8	95519-25-8	Cinnamic acids and derivatives	0.0316±0.0028	0.4806±0.0282	3.3296±0.5001	1.856±0.0382
145	181.049	606.439	Caffeic acid	C9H8O4	331-39-5	Cinnamic acids and derivatives	0.00004±0.0038	0.00003±0.0023	0.0951±0.0047	0.0005±0.0006
146	641.342	585.921	N1,N5,N10-Tris-trans-p-coumaroylspermine	C37H44N4O6	——	Cinnamic acids and derivatives	0.1226±0.0125	0.1179±0.077	0.0754±0.0152	0.0941±0.003
147	191.106	244.706	Isopropyl cinnamate	C12H14O2	2147784	Cinnamic acids and derivatives	0.2505±0.0164	0.1503±0.0238	0.0297±0.0018	0.0347±0.0021
148	195.065	236.806	trans-Ferulic acid	C10H10O4	537-98-4	Cinnamic acids and derivatives	0.0568±0.0024	0.0532±0.0066	0.1991±0.0025	2.162±0.1299
149	163.075	351.647	Methyl cinnamate	C10H10O2	103-26-4	Cinnamic acids and derivatives	0.008±0.0001	0.0495±0.0024	0.0266±0.0037	0.0147±0.0074
150	463.122	331.5	Tricin arabinoside	C22H22O11	126394-59-0	Cinnamic acids and derivatives	0.0123±0.0048	0.1964±0.0091	0.0167±0.0012	0.0061±0.0007
151	165.054	301.591	Coumaric acid	C9H8O3	495-79-4	Cinnamic acids and derivatives	0.1094±0.0071	0.0324±0.0088	0.0457±0.0007	0.0363±0.0035
152	195.065	268.101	3-(2-Hydroxy-3-methoxyphenyl)-2-propenoic acid	C10H10O4	3626-94-6	Cinnamic acids and derivatives	0.0436±0.0026	0.0455±0.0017	0.0459±0.0024	0.2565±0.0075
153	296.17	320.498	(E)-Herclavine	C19H21NO2	539-18-4	Cinnamic acids and derivatives	0.191±0.0083	0.2189±0.0171	0.1974±0.0033	0.1982±0.008
154	387.128	222.181	1-O-Sinapoylglucose	C17H22O10	——	Cinnamic acids and derivatives	0.0585±0.0023	1.5038±0.1461	0.1544±0.029	1.647±0.0988
155	498.254	280.464	N1,N10-Diferuloylspermidine	C27H35N3O6	70185-61-4	Cinnamic acids and derivatives	0.0031±0.0005	0.03±0.0003	0.0265±0.0008	0.0572±0.0023
156	222.112	11.1014	Carbofuran	C12H15NO3	1563-66-2	Coumarans	0.0071±0.001	0.008±0.0002	0.0087±0.0009	0.0067±0.0003
157	121.064	319.768	2,3-Dihydrobenzofuran	C8H8O	496-16-2	Coumarans	0.0076±0.0003	0.0191±0.0017	0.0036±0.0006	0.0027±0.0009
158	193.049	259.678	Scopoletin	C10H8O4	92-61-5	Coumarins and derivatives	0.0825±0.0039	0.072±0.0029	0.085±0.0037	0.0431±0.0048
159	341.086	240.711	Aesculin	C15H16O9	531-75-9	Coumarins and derivatives	0.0159±0.0007	0.112±0.0017	0.0084±0	0.0165±0.0009
160	223.059	270.559	8-hydroxy-6,7-dimethoxy-2H-chromen-2-one	C11H10O5	——	Coumarins and derivatives	0.0179±0.0017	0.0255±0.0002	0.0274±0.0013	0.1329±0.0034
161	263.091	375.684	Dorsteniol	C14H14O5	80794-85-0	Coumarins and derivatives	0.0031±0.0003	0.0043±0.0002	0.0066±0.0007	0.0104±0.0001
162	377.158	290.024	trans-Grandmarin isovalerate	C20H24O7	——	Coumarins and derivatives	0.0109±0.0017	0.2568±0.0451	0.0716±0.0026	0.1316±0.0096
163	163.039	605.803	3 Hydroxycoumarin	C9H6O3	939-19-5	Coumarins and derivatives	0.0022±0.0015	0.0005±0.0007	0.1455±0.0058	0.00002±0.0048
164	365.084	281.608	Xanthotoxol glucoside	C17H16O9	——	Coumarins and derivatives	0.0074±0.0006	0.0844±0.0059	0.0209±0.0009	0.0078±0.0009
165	177.054	336.536	7-Hydroxy-6-methyl-2H-1-benzopyran-2-one	C10H8O3	53811-56-6	Coumarins and derivatives	0.0744±0.003	0.0671±0.0079	0.04±0.0038	0.0409±0.0057
166	193.049	182.972	8-Hydroxy-7-methoxy-2H-1-benzopyran-2-one	C10H8O4	19492-03-6	Coumarins and derivatives	0.067±0.011	0.1437±0.0292	0.5985±0.028	1.3373±0.2758
167	207.065	334.488	Scoparone	C11H10O4	120-08-1	Coumarins and derivatives	0.0125±0.0015	0.0552±0.002	0.0435±0.0087	0.1541±0.027
168	205.085	586.447	7-Ethoxy-4-methyl-2H-1-benzopyran-2-one	C12H12O3	31905	Coumarins and derivatives	0.0307±0.002	0.0288±0.0035	0.0309±0.0018	0.0285±0.0002
169	191.07	236.438	7-Methoxy-6-methyl-2H-1-benzopyran-2-one	C11H10O3	——	Coumarins and derivatives	0.0113±0.0021	0.0079±0.0016	0.0163±0.0003	0.1734±0.0149
170	179.033	260.178	4,7-Dihydroxy-2H-1-benzopyran-2-one	C9H6O4	1983-81-9	Coumarins and derivatives	0.0358±0.0018	0.0408±0.0013	0.0147±0.0025	0.0082±0.0029
171	275.127	306.331	Rutacultin	C16H18O4	31526-60-0	Coumarins and derivatives	0.0025±0.0006	0.0612±0.0044	0.0049±0.0007	0.0348±0.0031
172	325.091	296.947	Mahaleboside	C15H16O8	——	Coumarins and derivatives	0.034±0.0034	0.0088±0.0029	0.0153±0.0014	0.0166±0.0028
173	389.159	352.947	(R)-Heraclenol 2'-(3-methylbutanoate)	C21H24O7	——	Coumarins and derivatives	0.182±0.0218	1.0869±0.1557	0.5433±0.0789	0.493±0.0185
174	381.211	245.649	(3'x,5'a,9'x,10'b)-O-(6-Oxo-7-drimen-11-yl)umbelliferone	C19​H22​O5	——	Coumarins and derivatives	0.0008±0.0005	0.0279±0.0009	0.0084±0.002	0.0079±0.0057
175	452.278	578.486	Cytochalasin Opho	C28H37NO4	108050-26-6	Cytochalasans	2.1652±0.1329	1.0983±0.0077	1.1911±0.0401	1.3949±0.0474
176	387.142	397.223	7-Hydroxy-1,7-bis(4-hydroxy-3-methoxyphenyl)-1-heptene-3,5-dione	C21H22O7	112494-43-6	Diarylheptanoids	0.013±0.0003	0.0679±0.0023	0.0428±0.0012	0.0424±0.0012
177	327.158	397.875	1-(4-Hydroxy-3-methoxyphenyl)-7-phenyl-3,5-heptanedione	C20H22O4	83161-94-8	Diarylheptanoids	0.0028±0.0004	0.007±0.001	0.0065±0.0005	0.0192±0.0003
178	327.158	301.541	Gingerenone C	C20H22O4	128701-01-9	Diarylheptanoids	0.0035±0.0009	0.0148±0.0012	0.0277±0.0094	0.0141±0.0009
179	391.174	277.415	(2S,4S,6S)-2-[2-(4-Hydroxy-3-meyhoxyphenyl)ethyl]tetrahydro-6-(4,5-dihydroxy-3-methoxyphenyl)-2H-pyran-4-ol	C21H26O7	182227-93-6	Diarylheptanoids	0.0018±0.0001	0.055±0.0011	0.0305±0.0022	0.0348±0.0065
180	137.107	274.039	Tetramethylpyrazine	C8H12N2	1124-11-4	Diazines	0.1304±0.0321	0.1333±0.0185	0.162±0.0096	0.1443±0.0137
181	137.107	242.123	2-Methyl-3-propylpyrazine	C8H12N2	15986-80-8	Diazines	0.1263±0.0373	0.1396±0.0423	0.1401±0.042	0.1331±0.0321
182	123.091	424.813	2-Ethyl-6-methylpyrazine	C7H10N2	13925-03-6	Diazines	0.0072±0.0003	0.0059±0.0012	0.0074±0.00001	0.0069±0.0007
183	333.081	136.768	6-Galloylglucose	C13H16O10	34781-46-9	Diazines	0.7831±0.0211	0.5791±0.0403	0.9534±0.3209	1.656±0.1094
184	125.071	136.737	2-Methoxy-6-methylpyrazine	C6H8N2O	2882-21-5	Diazines	0.0494±0.0014	0.0504±0.0013	0.0509±0.0016	0.0478±0.0105
185	125.071	108.938	2-Methoxy-3-methylpyrazine	C6H8N2O	——	Diazines	0.0564±0.0025	0.0649±0.0052	0.0584±0.0024	0.0535±0.0066
186	343.154	398.224	7-Hydroxyaustrobailignan 5	C20H22O5	——	Dibenzylbutane lignans	0.0292±0.0017	0.0192±0.0123	0.0142±0.0006	0.0205±0.0008
187	85.0282	289.503	4-Hydroxy-2-butenoic acid gamma-lactone	C4H4O2	497-23-4	Dihydrofurans	0.061±0.011	0.0944±0.0012	0.0576±0.0078	0.0217±0.0052
188	99.0437	211.638	5-Methyl-2(3H)-furanone	C5H6O2	591-12-8	Dihydrofurans	0.1777±0.0155	0.0875±0.0353	0.0859±0.0041	0.0774±0.0036
189	119.019	40.7672	Dihydro-4-mercapto-3(2H)-furanone	C4H6O2S	56078-98-9	Dihydrofurans	0.2464±0.0626	0.2566±0.0536	0.1054±0.0456	0.0994±0.0051
190	113.059	328.052	5,5-Dimethyl-2(5H)-furanone	C6H8O2	20019-64-1	Dihydrofurans	0.047±0.0046	0.0342±0.0026	0.021±0.0011	0.0243±0.0007
191	181.122	679.865	Bovolide	C11H16O2	774-64-1	Dihydrofurans	0.3681±0.0408	1.248±0.0683	0.2885±0.0153	0.1333±0.005
192	115.038	48.4812	Norfuraneol	C5H6O3	19322-27-1	Dihydrofurans	0.4237±0.1153	0.4945±0.041	0.3271±0.0635	0.3372±0.049
193	97.0281	254.196	Protoanemonin	C5H4O2	——	Dihydrofurans	0.0159±0.0036	0.014±0.0023	0.0206±0.0011	0.0175±0.0058
194	207.101	349.067	Phenylmethylglycidic ester	C12H14O3	77-83-8	Epoxides	0.0041±0.0003	0.1569±0.0025	0.0155±0.0007	0.0151±0.0018
195	218.138	101.066	Propionylcarnitine	C10H19NO4	17298-37-2	Fatty Acyls	0.0085±0.0018	0.0638±0.0024	0.0654±0.0008	0.0547±0.0019
196	232.153	204.379	Isobutyryl-L-carnitine	C11H21NO4	25518-49-4	Fatty Acyls	0.0196±0.0015	0.253±0.0105	0.3525±0.0119	0.3626±0.0143
197	288.253	532.422	Lauroyl diethanolamide	C16H33NO3	120-40-1	Fatty Acyls	0.0223±0.0014	0.0388±0.0113	0.0224±0.0015	0.0224±0.0013
198	351.214	508.768	Prostaglandin G2	C20H32O6	51982-36-6	Fatty Acyls	0.0035±0.0006	0.0037±0.0008	0.0185±0.0068	0.0308±0.0118
199	153.054	282.145	Methyl furfuracrylate	C8H8O3	623-18-7	Fatty Acyls	0.2958±0.0153	0.1318±0.0016	0.3038±0.0155	0.0307±0.0015
200	221.153	642.184	13-Tetradecene-1,3-diyne-6,7-diol	C14H20O2	122855-49-6	Fatty Acyls	0.0093±0.0012	0.0181±0.0023	0.0087±0.0019	0.0072±0.0056
201	131.07	200.442	Adipate semialdehyde	C6H10O3	928-81-4	Fatty Acyls	0.0644±0.0065	0.1408±0.0042	0.0984±0.0143	0.0936±0.014
202	101.059	384.639	4-Pentenoic acid	C5H8O2	591-80-0	Fatty Acyls	0.0253±0.0009	0.0418±0.0156	0.0326±0.0012	0.0417±0.009
203	145.049	58.8093	Dimethyl fumarate	C6H8O4	624-49-7	Fatty Acyls	0.4377±0.0763	0.922±0.1007	1.026±0.1349	1.1105±0.0335
204	277.216	529.513	(9S,10E,12Z,15Z)-9-Hydroxy-10,12,15-octadecatrienoic acid	C18H30O3	89886-42-0	Fatty Acyls	0.0134±0.0014	0.0165±0.0032	0.0167±0.0027	0.0143±0.0038
205	309.278	688.305	Eicosadienoic acid	C20H36O2	2091-39-6	Fatty Acyls	0.1042±0.0694	0.0866±0.0022	0.079±0.0031	0.0568±0.0013
206	282.278	651.017	Oleamide	C18H35NO	301-02-0	Fatty Acyls	91.567±1.2299	88.8483±3.8935	135.7914±0.8299	155.9177±3.5219
207	347.132	257.594	(1xi,2xi)-1-(4-Hydroxyphenyl)-1,2,3-propanetriol 3-O-beta-D-Glucopyranoside	C15H22O9	67151-73-9	Fatty Acyls	0.000002±0.0023	0.00004±0.0028	0.0895±0.0023	0.1821±0.0084
208	256.263	641.871	Palmitic amide	C16H33NO	629-54-9	Fatty Acyls	12.301±0.4659	11.18±0.5306	16.4372±0.2767	20.4287±0.5456
209	283.262	683.017	Petroselinic acid	C18H34O2	593-39-5	Fatty Acyls	0.1161±0.0032	0.0861±0.0071	0.0628±0.0017	0.0674±0.0024
210	175.096	235.254	3-Methylpimelic acid	C8H14O4	——	Fatty Acyls	0.244±0.0101	0.1194±0.0023	0.1267±0.0069	0.1388±0.0071
211	505.252	496.971	Blumenol C O-[apiosyl-(1->6)-glucoside]	C24H40O11	177261-68-6	Fatty Acyls	0.0993±0.0054	0.0898±0.0018	0.0027±0.0001	0.0028±0.0003
212	367.187	369.368	(2R,6x)-7-Methyl-3-methylene-1,2,6,7-octanetetrol 2-glucoside	C16H30O9	219814-32-1	Fatty Acyls	0.0874±0.0051	0.0034±0.0033	0.0003±0.0004	0.0006±0.0004
213	355.287	523.197	MG(18:2(9Z,12Z)/0:0/0:0)	C21H38O4	——	Fatty Acyls	0.0113±0.0017	0.013±0.0007	0.0139±0.0009	0.0142±0.0017
214	211.132	637.126	Isoamyl 2-furonpropionate	C12H18O3	7779-67-1	Fatty Acyls	0.0187±0.003	0.0651±0.0093	0.0215±0.0003	0.0097±0.002
215	382.169	202.004	Cis-zeatin-O-glucoside	C16H23N5O6	——	Fatty Acyls	0.0064±0.0006	0.1078±0.0071	0.0766±0.0077	0.067±0.006
216	327.231	548.006	17-HDoHE	C22H32O3	90780-52-2	Fatty Acyls	0.1024±0.0033	0.19±0.0071	0.0333±0.0009	0.0255±0.0005
217	277.215	552.109	Stearidonic acid	C18H28O2	20290-75-9	Fatty Acyls	0.2627±0.0101	0.1481±0.0079	0.4089±0.0593	0.2578±0.029
218	229.141	341.075	Traumatic acid	C12H20O4	6402-36-4	Fatty Acyls	0.0696±0.0131	0.0437±0.0028	0.0411±0.0163	0.0246±0.0018
219	293.211	524.625	(2'E,4'Z,7'Z,8E)-Colnelenic acid	C18H28O3	52591-16-9	Fatty Acyls	0.2434±0.0116	0.4293±0.0207	0.2176±0.006	0.2841±0.0054
220	325.111	76.1044	Kojibiose	C12H22O11	2140-29-6	Fatty Acyls	0.0336±0.0048	0.1649±0.0207	0.1763±0.0227	0.1577±0.0228
221	295.226	436.027	13-L-Hydroperoxylinoleic acid	C18H32O4	33964-75-9	Fatty Acyls	0.0113±0.001	0.0061±0.0034	0.01±0.0038	0.0136±0.0066
222	225.148	205.847	Furfuryl octanoate	C13H20O3	39252-03-4	Fatty Acyls	0.0233±0.0019	2.0846±0.044	0.2485±0.006	0.237±0.0017
223	371.205	309.228	(3S,7E,9S)-9-Hydroxy-4,7-megastigmadien-3-one 9-glucoside	C19H30O7	——	Fatty Acyls	0.0452±0.0052	0.4766±0.0184	0.2774±0.0136	0.296±0.1632
224	379.135	338.238	xi-3-Hydroxy-5-phenylpentanoic acid O-beta-D-Glucopyranoside	C17H24O8	——	Fatty Acyls	0.0095±0.0012	0.1617±0.0093	0.4118±0.0132	1.0025±0.0211
225	321.173	398.873	18-carboxy dinor Leukotriene B4	C18H26O6	——	Fatty Acyls	0.0413±0.0015	0.0152±0.0008	0.0213±0.0007	0.0285±0.0011
226	231.158	270.008	Dipropyl hexanedioate	C12H22O4	106-19-4	Fatty Acyls	0.0045±0.0022	0.1115±0.0045	0.034±0.0015	0.0214±0.0018
227	195.101	263.32	3-Hydroxyphenyl-valeric acid	C11H14O3	——	Fatty Acyls	0.0689±0.0025	0.0629±0.0153	0.3015±0.0126	0.9882±0.0379
228	227.163	291.421	Methyl dihydrojasmonate	C13H22O3	24851-98-7	Fatty Acyls	0.0127±0.0048	0.5096±0.0922	0.1019±0.0049	0.0672±0.0028
229	163.075	230	Ethyl 4-(methylthio)butyrate	C7H14O2S	22014-48-8	Fatty Acyls	0.000002±0.003	0.000001±0.003	0.0858±0.0046	0.1426±0.0171
230	197.117	328.57	Isobutyl 2-furanpropionate	C11H16O3	105-01-1	Fatty Acyls	0.0216±0.0042	0.0772±0.0189	0.0184±0.0014	0.0209±0.0048
231	211.168	436.435	Methyl (2E,6Z)-dodecadienoate	C13H22O2	28369-22-4	Fatty Acyls	0.578±0.015	0.5813±0.0082	0.5959±0.007	0.5827±0.0242
232	279.231	548.961	Punicic acid	C18H30O2	544-72-9	Fatty Acyls	0.0719±0.0028	0.0769±0.0025	0.0471±0.0053	0.0858±0.0104
233	171.138	313.314	(S,E)-2,6-Dimethyl-5,7-octadiene-2,3-diol	C10H18O2	261917-31-1	Fatty Acyls	0.326±0.0064	0.4181±0.005	0.182±0.0171	0.0855±0.0037
234	370.294	603.147	cis-5-Tetradecenoylcarnitine	C21H39NO4	835598-21-5	Fatty Acyls	180.6929±5.273	114.1717±4.2662	115.5342±6.3932	126.6139±3.8858
235	280.263	651.16	Linoleamide	C18H33NO	3072-13-7	Fatty Acyls	0.2317±0.0465	0.127±0.0107	0.2218±0.0286	0.2545±0.0062
236	149.081	185.017	(R) 2,3-Dihydroxy-3-methylvalerate	C6H12O4	562-43-6	Fatty Acyls	0.0325±0.0018	0.0115±0.0019	0.0122±0.0014	0.0368±0.0168
237	211.169	373.772	Propyl 2,4-decadienoate	C13H22O2	——	Fatty Acyls	0.0179±0.002	0.2733±0.0114	0.0263±0.0025	0.0216±0.0008
238	591.497	715.109	DG(18:3(6Z,9Z,12Z)/16:0/0:0)	C37H66O5	——	Fatty Acyls	0.026±0.0083	0.123±0.0699	0.3158±0.0414	0.2065±0.0293
239	201.073	166.389	(Z)-3-(1-Formyl-1-propenyl)pentanedioic acid	C9H12O5	——	Fatty Acyls	0.0115±0.0163	0.0005±0.0004	0.0113±0.0157	0.0128±0.0176
240	131.07	35.4046	4-Acetylbutyrate	C6H10O3	448671	Fatty Acyls	0.0419±0.0026	0.039±0.0058	0.0353±0.0112	0.0462±0.0081
241	283.263	578.471	Elaidic acid	C18H34O2	112-79-8	Fatty Acyls	0.0096±0.0005	0.0000003±0.019	0.0002±0.0001	0.0001±0.0001
242	211.169	316.579	2-Propenyl cyclohexanebutanoate	C13H22O2	7493-65-4	Fatty Acyls	0.0226±0.007	0.3206±0.1537	0.2435±0.0043	0.4381±0.0142
243	173.078	24.5992	3-Isopropenylpentanedioic acid	C8H12O4	6839-75-4	Fatty Acyls	0.1249±0.0039	0.0999±0.0444	0.1484±0.0557	0.1222±0.0161
244	303.231	435.194	16(R)-HETE	C20H32O3	——	Fatty Acyls	0.0024±0.0006	0.0169±0.0013	0.0089±0.0012	0.0376±0.0005
245	397.145	250.715	Methyl (3x,4E,10R)-3,10-dihydroxy-4,11-dodecadiene-6,8-diynoate 10-glucoside	C19H24O9	142449-85-2	Fatty Acyls	0.008±0.0007	0.079±0.0408	0.1989±0.0078	0.954±0.0388
246	339.251	577.987	8,9-DiHETrE	C20H34O4	192461-96-4	Fatty Acyls	0.4389±0.0202	0.2275±0.0055	0.2374±0.0286	0.2485±0.007
247	269.247	31.0488	(E)-Heptadec-9-enoic acid	C17H32O2	——	Fatty Acyls	0.0275±0.0053	0.0282±0.0064	0.0242±0.0023	0.0253±0.003
248	389.178	244.343	7-Epi-12-hydroxyjasmonic acid glucoside	C18H28O9	124649-25-8	Fatty Acyls	1.0569±0.0498	2.3452±0.0455	1.2358±0.1779	0.9572±0.2802
249	429.314	732.744	Sorbitan oleate	C24H44O6	1338-43-8	Fatty Acyls	0.0028±0.0024	0.0087±0.0015	0.0082±0.0033	0.0096±0.0014
250	289.215	684.168	alpha-Amylcinnamyl isovalerate	C19H28O2	7493-80-3	Fatty Acyls	0.1772±0.0183	0.3473±0.0303	0.2344±0.0147	0.1251±0.0026
251	391.156	222.215	Todatriol glucoside	C17H26O10	——	Fatty Acyls	0.0017±0.0001	0.0115±0.001	0.0546±0.0011	0.00003±0.0004
252	317.208	520.132	13-OxoODE	C18H30O3	——	Fatty Acyls	0.0045±0.0007	0.0033±0.0021	0.0034±0.0004	0.0034±0.0003
253	569.293	396.043	Leukotriene F4	C28H44N2O8S	——	Fatty Acyls	0.4464±0.0066	0.4067±0.0223	0.0554±0.0019	0.0547±0.0117
254	371.314	725.499	Dioctyl hexanedioate	C22H42O4	123-79-5	Fatty Acyls	0.0101±0.0015	0.0113±0.0005	0.0112±0.0015	0.0114±0.0004
255	421.185	292.056	Castaneiolide	C22H28O8	125300-50-7	Fatty Acyls	0.0013±0.0008	0.0104±0.0017	0.0972±0.0044	0.1195±0.0106
256	551.503	777.435	Artemoin C	C35H66O4	——	Fatty Acyls	0.0361±0.0007	0.0107±0.0028	0.0566±0.002	0.0494±0.0019
257	345.137	46.5236	Melibiitol	C12H24O11	——	Fatty Acyls	0.0315±0.0187	0.1072±0.0139	0.1542±0.0279	0.101±0.0312
258	336.326	554.841	Pipericine	C22H41NO	——	Fatty Acyls	0.0059±0.0002	0.0048±0.0012	0.0028±0.0001	0.0025±0.0001
259	295.226	502.892	(10E,12Z)-(9S)-9-Hydroperoxyoctadeca-10,12-dienoic acid	C18H32O4	29774-12-7	Fatty Acyls	0.0252±0.0015	0.0588±0.0255	0.0199±0.0013	0.0233±0.0017
260	309.206	294.108	2,3-Dinor-6-keto-prostaglandin F1 a	C18H30O6	——	Fatty Acyls	0.0003±0.0002	0.0049±0.0007	0.0004±0.0001	0.000002±0.05
261	264.195	449.833	Hydroxy-alpha-sanshool	C16H25NO2	83883-10-7	Fatty Acyls	0.0166±0.0032	0.0167±0.0025	0.0169±0.0019	0.0174±0.0005
262	353.268	560.933	MG(18:3(6Z,9Z,12Z)/0:0/0:0)	C21H36O4	——	Fatty Acyls	0.0628±0.0022	0.0261±0.0051	0.0302±0.0047	0.0268±0.0011
263	291.085	256.892	Epicatechin	C15H14O6	490-46-0	Flavonoids	8.4695±0.6709	6.793±0.1454	11.6808±0.3642	12.503±0.678
264	465.101	296.566	Isoquercitrin	C21H20O12	482-35-9	Flavonoids	63.5994±4.7533	65.4424±1.875	1.2496±0.0563	0.6171±0.0649
265	275.091	284.154	Afzelechin	C15H14O5	2545-00-8	Flavonoids	0.2912±0.0127	0.0276±0.0157	0.3883±0.0174	0.0116±0.0018
266	481.097	280.464	Myricetin 3-galactoside	C21H20O13	15648-86-9	Flavonoids	5.7208±0.3471	6.2351±0.0727	0.6867±0.0259	0.2075±0.013
267	291.086	356.837	Catechin	C15H14O6	154-23-4	Flavonoids	0.0551±0.0031	0.0541±0.0048	0.0191±0.0114	0.026±0.0011
268	287.054	326.033	Kaempferol	C15H10O6	520-18-3	Flavonoids	16.539±1.4527	30.4747±0.8618	0.1702±0.0079	0.1582±0.0276
269	595.171	331.77	Biorobin	C27H30O15	17297-56-2	Flavonoids	0.0021±0.0002	0.000002±0.05	0.0254±0.0016	0.0214±0.0004
270	627.156	233.475	Hypoletin 8-gentiobioside	C27H30O17	115921-09-0	Flavonoids	0.1343±0.0053	0.000001±0.013	0.0047±0.0033	0.000002±0.01
271	275.091	254.126	(-)-Epiafzelechin	C15H14O5	24808-04-6	Flavonoids	0.1325±0.012	0.0217±0.0005	0.1651±0.0052	0.1738±0.0109
272	463.083	254.249	Kaempferol 3-glucuronide	C21H18O12	22688-78-4	Flavonoids	0.0054±0.0007	0.0075±0.0012	0.0543±0.0006	0.0674±0.0053
273	317.064	331.127	Tamarixetin	C16H12O7	603-61-2	Flavonoids	0.1848±0.0194	0.3862±0.0185	0.0156±0.001	0.0053±0.0005
274	479.117	312.558	5,7-dihydroxy-2-(4-hydroxy-3-methoxyphenyl)-3-{[3,4,5-trihydroxy-6-(hydroxymethyl)oxan-2-yl]oxy}-4H-chromen-4-one	C27H30O15		Flavonoids	0.737±0.0472	1.2141±0.0321	0.5371±0.0155	0.0361±0.0009
275	467.115	270.665	Glucodistylin	C21H22O12	27297-45-6	Flavonoids	0.0221±0.0032	0.0222±0.0015	0.0502±0.001	0.0427±0.0021
276	493.133	265.828	Malvidin 3-glucoside	C23H25O12+	7228-78-6	Flavonoids	0.0248±0.0028	0.0147±0.0008	0.0063±0.0021	0.0202±0.0008
277	303.049	288.337	Quercetin	C15H10O7	117-39-5	Flavonoids	1.757±0.1092	2.3157±0.0799	0.2468±0.0525	0.1015±0.0181
278	289.07	289.362	Aromadendrin	C15H12O6	480-20-6	Flavonoids	0.2559±0.0088	0.0684±0.0015	0.1626±0.0119	0.176±0.0112
279	611.159	288.243	Rutin	C27H30O16	153-18-4	Flavonoids	16.5981±1.3933	16.7752±0.7017	1.4378±0.0536	0.3384±0.0252
280	319.044	294.469	Myricetin	C15H10O8	529-44-2	Flavonoids	0.7788±0.0398	1.1758±0.045	0.1035±0.0056	0.1685±0.008
281	451.086	293.547	Myricetin 3-arabinoside	C20H18O12	132679-85-7	Flavonoids	1.0231±0.0575	1.1196±0.0587	0.1161±0.0483	0.0207±0.0073
282	625.175	303.307	Crosatoside A	C28H32O16	139742-27-1	Flavonoids	0.3541±0.0243	0.2663±0.0093	0.2957±0.0101	0.0096±0.0006
283	565.131	315.301	Isotheaflavin	C29H24O12	31701-93-6	Flavonoids	0.0115±0.0009	0.0291±0.0023	0.1597±0.0113	0.1655±0.0147
284	407.094	241.754	7-Chloro-3,4',5,6,8-pentamethoxyflavone	C20H19ClO7	——	Flavonoids	0.0564±0.0021	0.6167±0.0188	0.1828±0.0063	0.282±0.0082
285	641.171	248.671	Petunidin 3-gentiobioside	C28H33O17+	39814-18-1	Flavonoids	0.1353±0.0064	0.000002±0.01	0.000006±0.0176	0.0001±0.0001
286	627.155	275.135	Myricetin 3-neohesperidoside	C27H30O17	——	Flavonoids	1.5612±0.0707	2.1611±0.0908	0.1519±0.0059	0.0333±0.0012
287	741.182	398.748	2'',4''-Bis-O-(4-hydroxycinnamoyl)astragalin	C39H32O15	85122-24-3	Flavonoids	1.4146±0.0781	0.0033±0.0008	0.0079±0.0014	0.0032±0.0012
288	625.175	271.043	Peonidin 3-sophoroside	C28H33O16+	——	Flavonoids	0.4911±0.0144	0.018±0.0023	0.0029±0.0001	0.0008±0.0005
289	593.148	302.475	6''-O-(3-Hydroxy-3-methylglutaroyl)astragalin	C27H28O15	157407-84-6	Flavonoids	0.0119±0.0029	0.1127±0.0028	0.1335±0.0056	0.005±0.0007
290	449.141	244.499	Isosakuranin	C22H24O10	491-69-0	Flavonoids	0.0136±0.003	0.0421±0.0003	0.0533±0.0031	0.0446±0.0034
291	465.102	313.815	Delphinidin 3-glucoside	C21H21O12+	6906-38-3	Flavonoids	1.7442±0.0684	0.9595±0.5915	0.1494±0.0034	0.2094±0.0066
292	377.083	213.904	Limocitrol	C18H16O9	549-10-0	Flavonoids	4.0103±0.2724	3.1865±0.0984	1.6612±0.0611	0.6411±0.0456
293	443.083	326.464	7-Galloylcatechin	C22H18O10	89702-01-2	Flavonoids	0.1234±0.0077	0.105±0.003	0.0112±0.0018	0.0011±0.0002
294	419.096	325.806	Kaempferol 3-O-arabinoside	C20H18O10	——	Flavonoids	16.4376±1.0247	25.2431±0.7721	0.2584±0.1195	0.3096±0.1921
295	595.213	358.494	Didymin	C28H34O14	14259-47-3	Flavonoids	0.0026±0.0004	0.0293±0.0047	0.0104±0.0011	0.0106±0.0012
296	299.091	322.204	5-Hydroxy-3,3',4',7,8-pentamethoxyflavone	C20H20O8	——	Flavonoids	0.0832±0.0029	0.1082±0.0734	0.2685±0.0111	0.3±0.0139
297	435.091	281.349	Avicularin	C20H18O11	572-30-5	Flavonoids	0.0002±0.0002	0.000003±0.0148	0.063±0.004	0.0949±0.0071
298	593.16	331.235	8,8'-Methylenebiscatechin	C31H28O12	81555-08-0	Flavonoids	0.0016±0.0001	0.0142±0.0008	0.1192±0.0306	0.0714±0.0012
299	563.153	290.146	Gambiriin B3	C30H26O11	76236-90-3	Flavonoids	0.0273±0.0038	0.0259±0.0027	0.0132±0.0013	0.005±0.0001
300	449.107	249.825	Astragalin	C21H20O11	480-10-4	Flavonoids	0.1007±0.0221	0.0722±0.0023	0.0179±0.0024	0.0283±0.0056
301	593.199	302.847	Liquiritigenin 4'-[3-acetylapiosyl-(1->2)-glucoside]	C28H32O14	226946-10-7	Flavonoids	0.0032±0.0044	0.0352±0.0435	0.1368±0.0061	0.0049±0.0005
302	633.107	272.607	Myricetin 7-(6''-galloylglucoside)	C28H24O17	——	Flavonoids	1.3491±0.1017	4.0145±0.1931	0.1617±0.0071	0.0811±0.0083
303	507.11	248.938	Quercetin 3-O-(6''-acetyl-glucoside)	C23H22O13	——	Flavonoids	0.279±0.0125	0.1922±0.0246	0.3931±0.045	0.5721±0.0881
304	461.142	273.42	6''-Acetylliquiritin	C23H24O10	166531-17-5	Flavonoids	0.0375±0.0007	0.0573±0.0044	0.1137±0.0044	0.063±0.0003
305	612.142	337.181	Delphinidin 3-(6-p-coumaroylgalactoside)	C30H27O14+	339080-03-4	Flavonoids	0.3516±0.0271	0.1428±0.0056	0.0944±0.0107	0.095±0.006
306	611.164	234.069	Panasenoside	C27H30O16	31512-06-8	Flavonoids	0.0175±0.0015	0.000001±0.0735	0.000002±0.01	0.000001±0.0141
307	581.155	249.548	Gambiriin A1	C30H28O12	76250-49-2	Flavonoids	0.1622±0.006	0.19±0.0034	0.1912±0.0766	0.2004±0.011
308	641.171	211.68	Rhamnetin 3-sophoroside	C28H32O17	259234-17-8	Flavonoids	0.1081±0.0097	0.0398±0.0053	0.0356±0.0014	0.008±0.0005
309	757.197	336.148	2''-(6''-p-Coumaroylglucosyl)quercitrin	C36H36O18	113447-39-5	Flavonoids	0.1373±0.0059	0.1932±0.008	0.0001±0.0001	0.003±0.0007
310	481.132	288.602	4'-O-Methyl-(-)-epicatechin 3'-O-glucuronide	C22H24O12	——	Flavonoids	0.0583±0.0108	0.0605±0.0067	0.23±0.0074	0.1679±0.0158
311	641.148	339.214	Nelumboside	C27H28O18	93252-57-4	Flavonoids	0.0169±0.0032	0.0313±0.0038	0.0052±0.0019	0.0029±0.0013
312	287.054	229.516	Luteolin	C15H10O6	491-70-3	Flavonoids	0.4998±0.036	0.0448±0.0032	0.0498±0.0016	0.0485±0.0079
313	361.164	339.976	3',4',5',7,8-Pentamethoxyflavan	C20H24O7	133342-91-3	Flavonoids	0.4234±0.0065	0.2138±0.0061	0.2965±0.0076	0.5833±0.0527
314	529.28	503.81	20-Hydroxy-3,7,11,15,23-pentaoxolanost-8-en-26-oic acid	C30H40O8	110241-21-9	Flavonoids	1.6854±1.021	0.1141±0.0032	0.0886±0.0005	0.1189±0.004
315	579.147	240.943	Procyanidin B2	C30H26O12	29106-49-8	Flavonoids	1.0122±0.0625	3.2833±0.0673	3.6372±0.8111	4.5441±0.2091
316	453.139	236.906	Catechin 5-glucoside	C21H24O11	88126-53-8	Flavonoids	0.1088±0.0033	0.0582±0.0002	0.1543±0.0088	0.2483±0.0177
317	883.169	290.141	3,3'-Di-O-galloylprocyanidin B5	C44H34O20	106533-60-2	Flavonoids	0.0053±0.0005	0.0101±0.0018	0.0233±0.0015	0.0413±0.0023
318	611.138	193.291	6''-O-Caffeoylastragalin	C30H26O14	190328-43-9	Flavonoids	0.0202±0.001	0.1772±0.0018	0.1732±0.0123	0.085±0.0051
319	495.111	296.77	Quercetagetin 3'-methylether 7-glucoside	C22H22O13	29741-08-0	Flavonoids	0.1599±0.0059	0.104±0.0074	0.0876±0.0021	0.0129±0.0009
320	741.2	347.091	Isovitexin 2''-(6'''-p-coumaroylglucoside)	C36H36O17	——	Flavonoids	0.4357±0.0756	0.6986±0.074	0.0003±0.0002	0.008±0.0009
321	485.128	254.931	Diospyrin	C22H14O6	27838-81-9	Flavonoids	0.0019±0.0005	0.0438±0.0012	0.3729±0.01	0.6319±0.0366
322	375.143	353.505	3',4',5,7,8-Pentamethoxyflavanone	C20H22O7	——	Flavonoids	0.0211±0.0006	0.1354±0.0121	0.059±0.0076	0.0413±0.0017
323	433.112	329.779	Kaempferol 3-O-alpha-L-rhamnofuranoside	C21H20O10	5041-73-6	Flavonoids	3.4801±0.2781	10.5824±0.4585	0.0147±0.0005	0.0519±0.0034
324	287.054	280.271	Cyanidin	C15H11O6+	——	Flavonoids	1.2905±0.0901	0.4085±0.0384	0.2115±0.0514	0.3268±0.0125
325	657.161	201.591	Patuletin 3-gentiobioside	C28H32O18	101021-28-7	Flavonoids	0.000001±0.0148	0.0002±0.0001	0.0263±0.0023	0.0748±0.0067
326	507.111	326.584	Quercetin 3-(6''-acetylglucoside)	C23H22O13	54542-51-7	Flavonoids	1.6416±0.1421	0.848±0.0253	0.9334±0.0315	0.0339±0.0048
327	611.138	336.646	Quercetin 3-(3-p-coumaroylglucoside)	C30H26O14	76211-70-6	Flavonoids	1.0727±0.0851	0.432±0.0176	0.2893±0.0312	0.2993±0.0176
328	479.152	319.792	4'-O-methyl-(-)-epicatechin-5-O-beta-glucuronide	C23H26O11	——	Flavonoids	0.0052±0.0003	0.0221±0.0025	0.017±0.0018	0.0076±0.0014
329	601.118	305.924	Kaempferol 7-(6''-galloylglucoside)	C28H24O15	85933-23-9	Flavonoids	3.7059±0.2516	6.0024±0.246	0.3174±0.0042	0.6133±0.0343
330	261.057	84.5309	3-Hydroxyflavone	C15H10O3	577-85-5	Flavonoids	9.8484±4.6007	9.664±2.5917	1.1009±0.1199	1.3275±0.0517
331	317.137	271.519	5'-Hydroxy-3',4',7-trimethoxyflavan	C18H20O5	133342-90-2	Flavonoids	0.0131±0.0018	0.0365±0.0055	0.0411±0.0019	0.1309±0.0041
332	429.19	364.067	Artoflavanone	C24H28O7	55303-95-2	Flavonoids	0.0009±0.0002	0.0056±0.0012	0.0011±0.0003	0.0013±0.0003
333	563.173	254.206	Chrysin 7-[rhamnosyl-(1->4)-glucoside]	C27H30O13	——	Flavonoids	0.0061±0.0017	0.013±0.0042	0.0812±0.0007	0.027±0.0007
334	355.116	373.627	Licoflavonol	C20H18O6	60197-60-6	Flavonoids	0.00001±0.0735	0.0000021±0.0293	0.0267±0.0004	0.0311±0.0025
335	818.247	269.02	Malvidin 3-sophoroside 5-glucoside	C35H45O22+	61811-04-9	Flavonoids	0.0000017±0.0735	0.00001±0.00003	0.0006±0.0002	0.0042±0.0002
336	949.237	303.259	Kaempferol 3-O-feruloyl-sophoroside 7-O-glucoside	C43H48O24	——	Flavonoids	0.0028±0.0015	0.0132±0.0064	0.00006±0.0017	0.0001±0.0001
337	755.206	49.3557	Kaempferol 3-[6''-(3-hydroxy-3-methylglutaryl)glucoside]-7-glucoside	C33H38O20	157407-85-7	Flavonoids	0.0265±0.006	0.1359±0.0178	0.1565±0.0063	0.2112±0.0326
338	341.137	299.993	Selinone	C20H20O5	14117-54-5	Flavonoids	0.0074±0.0011	0.0337±0.0036	0.0215±0.0015	0.0401±0.0075
339	461.288	543.825	Lucidenic acid N	C27H40O6	364622-33-3	Flavonoids	0.0065±0.0022	0.0047±0.0004	0.0012±0.0001	0.0033±0.0004
340	489.348	478.92	16beta-Hydroxystellatogenin	C30H48O5	152218-60-5	Flavonoids	0.0434±0.0017	0.0018±0.0008	0.0002±0.0003	0.0043±0.0026
341	579.147	278.11	ent-Epicatechin(4alpha->8)catechin	C30H26O12	121842-80-6	Flavonoids	0.3687±0.042	0.5881±0.0189	0.4641±0.0304	0.5767±0.0644
342	653.169	317.758	2''-O-Acetylrutin	C29H32O17	——	Flavonoids	0.0528±0.0043	0.1472±0.0042	0.0175±0.0009	0.0022±0.0003
343	385.163	543.337	5,7-Dihydroxy-3',4'-dimethoxy-5'-prenylflavanone	C22H24O6	147047-03-8	Flavonoids	0.0988±0.0062	0.0666±0.0019	0.0124±0.0004	0.0115±0.0014
344	437.143	325.816	Trilobatin	C21H24O10	4192-90-9	Flavonoids	0.0306±0.0065	0.0191±0.0008	0.0013±0.0018	0.0131±0.0013
345	405.19	307.787	Fragransin B2	C22H28O7	112572-55-1	Furanoid lignans	0.0061±0.0021	0.0359±0.0153	0.1361±0.0044	0.0611±0.0048
346	357.132	330.804	Xanthoxylol	C20H20O6	54983-95-8	Furanoid lignans	0.0522±0.0023	0.1258±0.0017	0.0547±0.0019	0.0634±0.0012
347	401.157	304.88	Isoyatein	C22H24O7	101751-72-8	Furanoid lignans	1.1945±0.0393	0.1265±0.0533	0.791±0.3429	0.7762±0.0121
348	343.153	279.025	Austrobailignan 7	C20H22O5	55890-25-0	Furanoid lignans	0.0097±0.0003	0.0971±0.0061	0.0049±0.0007	0.0107±0.0024
349	375.18	307.245	Fragransin C1	C21H26O6	112572-57-3	Furanoid lignans	0.0015±0.002	0.0131±0.0033	0.023±0.0018	0.0106±0.0019
350	419.169	282.484	Lirioresinol A	C22H26O8	21453-71-4	Furanoid lignans	0.002±0.0008	0.0107±0.0012	0.0119±0.0001	0.0098±0.0016
351	521.216	306.997	Divanillyltetrahydrofuran ferulate	C30H32O8	96917-11-2	Furanoid lignans	0.0099±0.0002	0.0959±0.0032	0.0129±0.0005	0.0266±0.0027
352	345.168	282.504	Malabaricano	C20H24O5	74683-16-2	Furanoid lignans	0.0022±0.0004	0.0057±0.00002	0.0034±0.0005	0.0019±0.0005
353	371.148	376.311	(+)-Fargesin	C21H22O6	68296-27-5	Furanoid lignans	0.0269±0.0019	0.0328±0.0021	0.043±0.0023	0.0634±0.0129
354	591.425	671.577	Saringosterol 3-glucoside	C35H58O7	——	Glycerolipids	0.0316±0.0059	0.0137±0.0008	0.0601±0.0074	0.0409±0.0012
355	379.283	558.085	MG(20:4(5Z,8Z,11Z,14Z)/0:0/0:0)	C23H38O4	——	Glycerolipids	0.0172±0.0016	0.0075±0.0006	0.0088±0.0017	0.0097±0.0006
356	717.559	771.316	DG(22:5(7Z,10Z,13Z,16Z,19Z)/22:5(4Z,7Z,10Z,13Z,16Z)/0:0)	C47H72O5	——	Glycerolipids	0.4059±0.0366	0.3725±0.0429	0.3263±0.0293	0.3146±0.0199
357	454.291	536.105	LysoPE(16:0/0:0)	C21H44NO7P	——	Glycerophospholipids	1.8172±0.1073	0.6888±0.0101	1.1168±0.0223	1.4639±0.0411
358	573.305	467.625	1-Palmitoylglycerophosphoinositol	C25H48O12P-	——	Glycerophospholipids	0.0071±0.001	0.0017±0.0013	0.0105±0.0005	0.0116±0.0008
359	835.531	659.45	PI(16:1(9Z)/18:1(11Z))	C43H79O13P	——	Glycerophospholipids	1.0323±0.0347	0.4254±0.0234	1.3365±0.112	1.2879±0.0576
360	756.553	645.749	PC(20:3(8Z,11Z,14Z)/14:0)	C42H78NO8P	——	Glycerophospholipids	2.0267±1.6044	0.6996±0.1754	1.8297±0.4444	1.6579±0.4254
361	478.281	481.715	LysoPE(18:2(9Z,12Z)/0:0)	C23H44NO7P	85046-18-0	Glycerophospholipids	0.0116±0.0006	0.0061±0.0013	0.0057±0.0005	0.0028±0.0003
362	522.354	549.352	LysoPC(18:1(9Z))	C26H52NO7P	3542-29-8	Glycerophospholipids	1.0486±0.0637	0.5687±0.2272	0.5839±0.015	0.2534±0.0084
363	524.37	598.51	2-acetyl-1-alkyl-sn-glycero-3-phosphocholine	C26H54NO7P	74389-68-7	Glycerophospholipids	0.1522±0.006	0.0585±0.0065	0.1277±0.0025	0.1773±0.0029
364	510.355	568.662	LysoPC(17:0)	C25H52NO7P	——	Glycerophospholipids	0.0287±0.0007	0.0494±0.0043	0.1276±0.0035	0.1495±0.0015
365	745.49	657.199	PG(18:2(9Z,12Z)/16:1(9Z))	C40H73O10P	——	Glycerophospholipids	0.5051±0.0328	1.2689±0.0468	0.5961±0.0223	0.2959±0.0115
366	747.511	688.293	PG(18:1(11Z)/16:1(9Z))	C40H75O10P	——	Glycerophospholipids	0.3331±0.1164	0.6245±0.0738	0.1878±0.0319	0.0652±0.0523
367	740.52	599.508	PE(16:0/20:4(5Z,8Z,11Z,14Z))	C41H74NO8P	——	Glycerophospholipids	0.6892±0.0242	2.5795±0.0912	0.4476±0.0727	0.4178±0.0806
368	832.525	631.182	PS(18:2(9Z,12Z)/22:6(4Z,7Z,10Z,13Z,16Z,19Z))	C46H74NO10P	——	Glycerophospholipids	0.2233±0.017	0.8659±0.0259	0.0833±0.0005	0.0824±0.0064
369	496.338	539.298	LysoPC(16:0)	C24H50NO7P	——	Glycerophospholipids	3.0108±0.1127	2.4514±0.0934	2.8819±0.0832	3.8903±0.1074
370	482.323	511.649	LysoPC(15:0)	C23H48NO7P	——	Glycerophospholipids	0.0209±0.0013	0.0255±0.0012	0.0546±0.0016	0.0619±0.0004
371	887.488	614.347	PIP(16:1(9Z)/16:1(9Z))	C41H76O16P2	——	Glycerophospholipids	0.1038±0.0153	0.0569±0.0156	0.1185±0.0041	0.0869±0.0027
372	258.117	43.56	Glycerophosphocholine	C8H20NO6P	28319-77-9	Glycerophospholipids	0.3295±0.0373	0.1598±0.0128	0.4716±0.0415	0.5759±0.0272
373	745.501	662.767	PG(18:3(6Z,9Z,12Z)/16:0)	C40H73O10P	——	Glycerophospholipids	0.6178±0.1148	0.9491±0.1665	0.113±0.0365	0.1052±0.0373
374	424.254	245.459	LysoPE(14:1(9Z)/0:0)	C19H38NO7P	——	Glycerophospholipids	0.0152±0.0014	0.5155±0.0529	0.3229±0.017	0.2435±0.035
375	524.359	677.582	LysoPC(0:0/18:0)	C26H54NO7P	4421-58-3	Glycerophospholipids	0.1635±0.0051	0.1064±0.007	0.0968±0.0047	0.1582±0.0257
376	151.075	236.806	2-Ethyl-4-(2-furanyl)-2-propenal	C9H10O2	770-27-4	Heteroaromatic compounds	0.0564±0.0038	0.0553±0.0036	0.0541±0.0023	0.1399±0.0105
377	153.127	313.192	2-Hexylfuran	C10H16O	3777-70-6	Heteroaromatic compounds	6.722±0.3576	9.8277±0.0981	2.2345±0.0868	1.2619±0.065
378	125.065	215.352	1-(2-Furanyl)-2-propanone	C7H8O2	6975-60-6	Heteroaromatic compounds	0.0165±0.0038	0.0255±0.0039	0.0203±0.001	0.0197±0.0012
379	83.0475	213.571	2-Methylfuran	C5H6O	534-22-5	Heteroaromatic compounds	0.0415±0.0041	0.0322±0.0019	0.0000023±0.0005	0.0000002±0.0001
380	137.059	318.395	3-(5-Methyl-2-furyl)prop-2-enal	C8H8O2	5555-90-8	Heteroaromatic compounds	0.0301±0.0033	0.1292±0.0045	0.023±0.0012	0.0374±0.0039
381	97.0644	291.476	3-Ethylfuran	C6H8O	67363-95-5	Heteroaromatic compounds	0.0173±0.0007	0.0423±0.0057	0.008±0.0026	0.003±0.0025
382	136.061	171.675	Adenine	C5H5N5	73-24-5	Imidazopyrimidines	4.5164±0.4232	3.2488±0.2467	2.0812±0.1986	2.0155±0.1438
383	152.056	93.2352	Guanine	C5H5N5O	73-40-5	Imidazopyrimidines	0.7068±0.0559	0.0236±0.0086	0.0322±0.0033	0.0431±0.0025
384	137.046	186.601	Hypoxanthine	C5H4N4O	68-94-0	Imidazopyrimidines	0.0191±0.0019	0.0074±0.0009	0.1048±0.0062	0.1101±0.0162
385	133.064	221.694	Indanone	C9H8O	——	Indanes	0.0081±0.0004	0.0106±0.0005	0.0127±0.0026	0.0427±0.0262
386	191.07	268.211	Coixinden A	C11H10O3	149665-18-9	Indenes and isoindenes	0.0000003±0.05	0.054±0.0049	0.0262±0.0017	0.5014±0.0297
387	192.101	292.079	5-Methoxytryptophol	C11H13NO2	712-09-4	Indoles and derivatives	0.0064±0.0003	0.0075±0.0023	0.0097±0.0018	0.0104±0.0005
388	152.07	787.155	Leukoaminochrome	C8H9NO2	29539-03-5	Indoles and derivatives	0.0414±0.0062	0.0411±0.0038	0.0404±0.0034	0.0425±0.0036
389	423.201	288.135	5'-Hydroxycarvedilol	C24H26N2O5	——	Indoles and derivatives	0.0007±0.0005	0.0086±0.0014	0.013±0.0009	0.0067±0.0003
390	205.097	224.157	L-Tryptophan	C11H12N2O2	73-22-3	Indoles and derivatives	0.6603±0.0296	0.2502±0.0073	0.3736±0.0115	0.2146±0.0057
391	693.381	348.59	Bismahanine	C46H48N2O4	155519-87-2	Indoles and derivatives	0.003±0.0001	0.0146±0.0018	0.0277±0.0011	0.0423±0.0024
392	393.188	316.382	O-Desmethylcarvedilol	C23H24N2O4	——	Indoles and derivatives	0.0139±0.0073	0.3166±0.0071	0.3873±0.0589	0.2996±0.0153
393	380.19	231.498	Fumitremorgin C	C22H25N3O3	118974-02-0	Indoles and derivatives	0.0242±0.0043	0.0598±0.0023	0.1173±0.0707	0.3416±0.0168
394	228.107	44.8196	Mukoline	C14H13NO2	87264-41-3	Indoles and derivatives	0.597±0.0636	0.5819±0.0199	1.7635±0.1104	1.2367±0.0725
395	151.039	249.954	4-Hydroxyphthalide	C8H6O3	13161-32-5	Isocoumarans	0.00000085±0.05	0.0124±0.0008	0.0506±0.0099	0.0618±0.0072
396	175.038	222.281	1-Oxo-1H-2-benzopyran-3-carboxaldehyde	C10H6O3	34328-51-3	Isocoumarins and derivatives	0.0157±0.0067	0.014±0.0067	0.2383±0.0013	2.9206±0.0591
397	289.07	222.703	3',4',5,7-Tetrahydroxyisoflavanone	C15H12O6	——	Isoflavonoids	0.1704±0.0038	0.1209±0.0088	0.0487±0.0011	0.0222±0.0029
398	383.146	343.981	Licoricone	C22H22O6	51847-92-8	Isoflavonoids	0.1697±0.0079	0.00000014±0.0035	0.0655±0.0026	0.1472±0.0025
399	271.06	271.18	Genistein	C15H10O5	446-72-0	Isoflavonoids	0.1465±0.0062	0.0553±0.0046	0.0812±0.0039	0.1218±0.0028
400	519.148	323.333	Medicarpin 3-O-(6'-malonylglucoside)	C25H26O12	131653-24-2	Isoflavonoids	0.3589±0.0321	0.0685±0.001	0.2226±0.0122	0.1602±0.0083
401	371.146	313.73	4'-O-Methylkievitone	C21H22O6	——	Isoflavonoids	0.6516±0.0204	0.6995±0.017	0.41±0.0095	0.1606±0.0177
402	367.117	408.572	Glycyrol	C21H18O6	23013-84-5	Isoflavonoids	0.1024±0.002	0.4313±0.0242	0.0868±0.0571	0.1669±0.0044
403	385.127	374.456	Gancaonin D	C21H20O7	124596-88-9	Isoflavonoids	0.0051±0.0016	0.0244±0.0076	0.0912±0.0039	0.1083±0.0222
404	435.127	250.665	Dihydrogenistin	C21H22O10	——	Isoflavonoids	0.8992±0.0148	0.0296±0.0043	0.2548±0.0102	0.2136±0.0144
405	435.164	268.093	Vestitone 7-glucoside	C22H26O9	——	Isoflavonoids	0.0165±0.0006	0.4469±0.0127	0.8117±0.0342	0.1565±0.0061
406	413.231	542.415	Austalide K	C25H32O5	87833-53-2	Isoflavonoids	1.4281±0.0839	0.4989±0.0127	0.9933±0.0107	1.2993±0.0435
407	259.096	292.132	cis-4-Hydroxyequol	C15H14O4	——	Isoflavonoids	0.8059±0.0597	0.1384±0.0059	0.1745±0.0018	0.0755±0.0051
408	315.18	576.703	Oblongine	C19H24NO3+	152230-57-4	Isoquinolines and derivatives	0.012±0.0016	0.006±0.0009	0.0039±0.0004	0.0061±0.0015
409	259.096	341.469	Yangonin	C15H14O4	500-62-9	Kavalactones	0.0062±0.0002	0.1307±0.0043	0.3856±0.0157	0.1106±0.0082
410	175.06	358.164	2-Isopropyl-3-oxosuccinate	C7H10O5	——	Keto acids and derivatives	0.2867±0.014	0.1817±0.0101	0.0107±0.0009	0.0125±0.0007
411	160.096	48.3963	3-Dehydrocarnitine	C7H13NO3	10457-99-5	Keto acids and derivatives	0.2348±0.0187	0.0074±0.001	0.0378±0.0056	0.0498±0.0175
412	188.091	48.5458	2-Keto-6-acetamidocaproate	C8H13NO4	——	Keto acids and derivatives	0.1294±0.0244	0.1333±0.0131	0.1228±0.0011	0.1608±0.0074
413	309.203	425.374	Diplodiatoxin	C18H28O4	41060-01-9	Keto acids and derivatives	0.0541±0.0049	0.0372±0.0117	0.0176±0.0068	0.0235±0.0008
414	85.0281	47.9458	Acetoacetic acid	C4H6O3	541-50-4	Keto acids and derivatives	4.8764±0.6682	7.5167±0.4148	7.007±1.9689	7.4125±0.7895
415	114.091	683.658	Epsilon-caprolactam	C6H11NO	105-60-2	Lactams	1.6524±0.4615	1.1539±0.0214	1.1069±0.0372	1.05±0.0127
416	350.108	167.94	Ampicillin	C16H19N3O4S	69-53-4	Lactams	2.7554±0.2545	1.7848±0.0614	3.8183±0.43	4.9842±0.2538
417	131.07	184.183	Solerol	C6H10O4	27610-27-1	Lactones	0.2521±0.0191	0.1738±0.0096	0.2302±0.0103	0.1956±0.0045
418	145.049	47.4516	3-Hydroxyadipic acid 3,6-lactone	C6H8O4	60551-20-4	Lactones	3.3576±0.5215	6.6005±0.6131	7.7821±0.2125	7.3296±0.4101
419	169.122	288.784	(-)-(Z)-Tetrahydro-6-(2-pentenyl)-2H-pyran-2-one	C10H16O2	25524-95-2	Lactones	1.3955±0.0671	1.1083±0.0552	0.1651±0.0058	0.054±0.0103
420	101.059	75.8906	3-Methylbutyrolactone	C5H8O2	1679-49-8	Lactones	0.173±0.037	0.2467±0.0224	0.1352±0.0029	0.1681±0.0054
421	215.125	268.645	5-Hexyltetrahydro-2-oxo-3-furancarboxylic acid	C11H18O4	——	Lactones	0.1311±0.0123	0.1566±0.0285	0.1166±0.0025	0.0407±0.0031
422	131.07	127.058	(4S,6S)-3,4,5,6-Tetrahydro-4-hydroxy-6-methyl-2H-pyran-2-one	C6H10O3	33275-54-6	Lactones	0.031±0.003	0.0345±0.0064	0.036±0.002	0.0365±0.0015
423	523.216	315.355	Isolariciresinol 4'-O-beta-D-glucoside	C26H34O11	145748-07-8	Lignan glycosides	0.0051±0.0006	0.1428±0.0121	0.0163±0.0019	0.1032±0.003
424	539.21	285.259	Citrusin A	C26H34O12	105279-09-2	Lignan glycosides	0.0003±0.0004	0.0569±0.0049	0.0065±0.0005	0.0146±0.0008
425	261.094	98.2837	4'-Methoxychalcone	C16H14O2	22966-19-4	Linear 1,3-diarylpropanoids	2.4458±0.1766	2.7085±0.3438	2.3944±0.0218	1.1775±0.0617
426	287.125	335.177	Myrigalone H	C17H18O4	143502-00-5	Linear 1,3-diarylpropanoids	0.2348±0.0144	0.2263±0.0107	0.0989±0.0022	0.1014±0.0051
427	303.083	198.391	3,3',4,4'-Tetrahydroxy-2-methoxychalcone	C16H14O6	197227-39-7	Linear 1,3-diarylpropanoids	0.0666±0.0108	0.4277±0.038	0.2527±0.0235	0.1717±0.0607
428	295.226	552.204	10-Oxo-11-octadecen-13-olide	C18H30O3	——	Macrolides and analogues	0.4104±0.0202	0.2507±0.0228	0.6528±0.0929	0.411±0.0526
429	347.13	199.565	9-(3,4-Dimethoxyphenyl)-2-methoxy-1H-phenalen-1-one	C22H18O4	——	Naphthalenes	0.2314±0.0025	0.3077±0.0195	0.0839±0.0067	0.1023±0.007
430	303.104	126.567	2-Hydroxy-4-(4-methoxyphenyl)-1H-phenalen-1-one	C20H14O3	159853-36-8	Naphthalenes	0.0626±0.0159	0.5162±0.2111	0.394±0.1381	0.1252±0.007
431	177.054	306.318	1,4,5-Naphthalenetriol	C10H8O3	481-40-3	Naphthalenes	0.0655±0.004	0.1559±0.0085	0.0702±0.0106	0.0518±0.0091
432	441.372	705.933	3beta-Hydroxy-22(30)-hopen-29-al	C30H48O2	62505-75-3	Naphthalenes	0.2414±0.0391	0.162±0.0271	0.0933±0.0031	0.2356±0.0324
433	345.132	349.719	Diosbulbin B	C19H20O6	20086-06-0	Naphthofurans	0.0502±0.0012	0.3129±0.0314	0.1578±0.0206	0.2789±0.0402
434	317.21	420.782	Cafestol	C20H28O3	469-83-0	Naphthofurans	0.0007±0	0.003±0.0006	0.0013±0.0002	0.0083±0.0006
435	273.075	256.395	Toralactone	C15H12O5	41743-74-2	Naphthopyrans	0.1444±0.0082	0.0501±0.0113	0.0882±0.0152	0.1506±0.032
436	359.148	349.704	Isocolumbin	C20H22O6	471-54-5	Naphthopyrans	0.1355±0.0024	0.8753±0.1193	0.4378±0.082	0.7385±0.1314
437	151.111	270.09	Safranal	C10H14O	116-26-7	Organic oxides	0.0907±0.0118	0.1787±0.0062	0.07±0.0015	0.0842±0.0039
438	263.016	73.0115	Dihydrocaffeic acid 3-sulfate	C9H10O7S	——	Organic sulfuric acids and derivatives	1.5988±0.2785	2.5482±0.5215	0.5005±0.0416	0.6029±0.0122
439	277.033	238.002	Dihydroferulic acid 4-sulfate	C10H12O7S	——	Organic sulfuric acids and derivatives	0.1174±0.0032	0.0738±0.0033	0.024±0.0013	0.0078±0.0015
440	171.028	71.6588	Diethylthiophosphate	C4H11O3PS	5871-17-0	Organic thiophosphoric acids and derivatives	0.0472±0.0213	0.1178±0.1301	0.0604±0.0286	0.0785±0.0283
441	122.096	745.719	N,N-Dimethylaniline	C8H11N	121-69-7	Organonitrogen compounds	0.1564±0.0036	0.1536±0.0105	0.163±0.0069	0.159±0.0039
442	76.0755	781.831	Trimethylamine N-oxide	C3H9NO	1184-78-7	Organonitrogen compounds	0.0644±0.0074	0.0655±0.0042	0.0695±0.0072	0.0613±0.0003
443	318.3	511.615	Phytosphingosine	C18H39NO3	554-62-1	Organonitrogen compounds	0.7276±0.0308	0.1495±0.0198	0.3127±0.0377	0.2994±0.0042
444	106.086	44.8352	Diethanolamine	C4H11NO2	111-42-2	Organonitrogen compounds	0.2112±0.0176	0.2104±0.0113	0.118±0.0814	0.1569±0.0139
445	300.289	655.632	Sphingosine	C18H37NO2	123-78-4	Organonitrogen compounds	0.7221±0.0396	0.5389±0.0147	0.5382±0.015	0.5699±0.0137
446	104.107	46.9267	Choline	C5H14NO+	62-49-7	Organonitrogen compounds	65.6332±4.1089	27.5995±0.662	48.0522±1.0502	45.4578±2.6535
447	328.32	726.928	N,N-Dimethylsphingosine	C20H41NO2	122314-67-4	Organonitrogen compounds	0.2427±0.0149	0.2065±0.0063	0.2036±0.0109	0.2073±0.0011
448	304.299	557.454	Dimethyl dialkyl ammonium chloride	C8H16NCl	8001-54-5	Organonitrogen compounds	3.1102±0.1837	3.2603±0.1275	3.3473±0.1221	3.1846±0.1457
449	328.32	670.623	Stearoylethanolamide	C20H41NO2	111-57-9	Organonitrogen compounds	0.0401±0.0054	0.0288±0.0019	0.0346±0.0028	0.0295±0.0018
450	316.284	490.099	Dehydrophytosphingosine	C18H37NO3	3687-54-5	Organonitrogen compounds	0.3763±0.0168	0.1779±0.008	0.1972±0.0021	0.1767±0.0109
451	324.289	591.77	Linoleoyl ethanolamide	C20H37NO2	68171-52-8	Organonitrogen compounds	0.0809±0.0095	0.0529±0.0112	0.044±0.0104	0.0519±0.0071
452	326.304	635.249	N-Oleoylethanolamine	C20H39NO2	111-58-0	Organonitrogen compounds	0.0118±0.0026	0.0311±0.0014	0.0177±0.0014	0.0205±0.004
453	298.273	508.652	Palmitoleoyl Ethanolamide	C18H35NO2	94421-67-7	Organonitrogen compounds	0.0182±0.0013	0.0198±0.0003	0.0176±0.0008	0.0192±0.0007
454	302.304	527.051	Sphinganine	C18H39NO2	764-22-7	Organonitrogen compounds	18.8702±0.8391	12.8034±0.3579	11.9232±0.2329	11.9945±0.1875
455	270.315	536.746	Octadecylamine	C18H39N	124-30-1	Organonitrogen compounds	1.2251±0.0442	1.2636±0.0356	1.3366±0.0256	1.2673±0.0393
456	112.087	52.1167	Histamine	C5H9N3	51-45-6	Organonitrogen compounds	0.0227±0.0107	0.0438±0.0065	0.0192±0.0057	0.0122±0.006
457	713.333	390.653	Convalloside	C35H52O15	13473-51-3	Organonitrogen compounds	0.3219±0.0272	5.4858±0.3821	0.3201±0.01	0.1139±0.0072
458	162.112	45.1966	L-Carnitine	C7H15NO3	541-15-1	Organonitrogen compounds	0.4535±0.0777	0.3639±0.0162	1.0206±0.055	1.9818±0.0443
459	97.028	205.164	2-Furancarboxaldehyde	C5H4O2	35796	Organooxygen compounds	0.028±0.0023	0.0989±0.0066	0.0741±0.0058	0.0592±0.006
460	180.086	201.218	beta-D-Glucosamine	C6H13NO5	14257-69-3	Organooxygen compounds	0.0709±0.0038	0.1862±0.0956	0.0975±0.044	0.1672±0.0106
461	355.101	213.598	Chlorogenic acid	C16H18O9	327-97-9	Organooxygen compounds	73.2288±3.8548	60.0968±1.527	10.9067±0.1983	7.465±0.246
462	289.091	208.44	Phlorin	C12H16O8	28217-60-9	Organooxygen compounds	3.2353±0.1882	2.8497±0.1289	10.3511±0.3384	5.5617±0.1355
463	339.106	231.107	3-O-p-Coumaroylquinic acid	C16H18O8	——	Organooxygen compounds	43.3781±2.3797	6.7362±0.217	0.3748±0.0179	0.3938±0.0263
464	221.116	245.103	1-(5-Acetyl-2-hydroxyphenyl)-3-methyl-1-butanone	C13H16O3	62458-64-4	Organooxygen compounds	0.0072±0.0045	0.0372±0.0012	0.022±0.0021	0.0343±0.0017
465	413.105	182.815	Patientoside A	C22H24O10	——	Organooxygen compounds	0.2021±0.0636	0.1674±0.0428	0.5721±0.062	1.6223±0.1793
466	517.132	277.524	4,5-Di-O-caffeoylquinic acid	C25H24O12	57378-72-0	Organooxygen compounds	0.0498±0.0057	0.033±0.0045	0.0045±0.0011	0.0052±0.0001
467	333.117	216.942	Leonuriside A	C14H20O9	121748-12-7	Organooxygen compounds	0.0164±0.0016	0.1611±0.0922	0.4993±0.013	0.472±0.0135
468	109.028	47.9473	Quinone	C6H4O2	106-51-4	Organooxygen compounds	0.1555±0.0161	0.2777±0.0087	0.3359±0.0389	0.3358±0.075
469	169.049	261.488	2',4',6'-Trihydroxyacetophenone	C8H8O4	480-66-0	Organooxygen compounds	0.0374±0.0108	0.0503±0.0083	0.0675±0.0026	0.1307±0.0105
470	153.075	46.6656	L-Arabitol	C5H12O5	7643-75-6	Organooxygen compounds	0.0769±0.0071	0.5346±0.0289	0.3458±0.0205	0.1936±0.0081
471	315.104	199.837	2-Methoxycarbonylphenyl beta-D-glucopyranoside	C14H18O8	10019-60-0	Organooxygen compounds	0.1844±0.0328	0.7093±0.0044	2.972±0.3079	3.8961±0.0932
472	131.07	234.554	Acetoin acetate	C6H10O3	4906-24-5	Organooxygen compounds	0.0384±0.0014	0.0312±0.0163	0.0345±0.003	0.03±0.0007
473	161.059	221.624	Viburtinal	C10H8O2	63661-79-0	Organooxygen compounds	0.0112±0.0013	0.0111±0.0011	0.0222±0.0131	0.2911±0.0099
474	87.0802	205.023	2-Pentanone	C5H10O	107-87-9	Organooxygen compounds	0.0052±0.0001	0.1355±0.0049	0.0711±0.0066	0.0452±0.0009
475	527.156	49.5216	Melezitose	C18H32O16	597-12-6	Organooxygen compounds	0.0134±0.0074	0.0529±0.0257	0.0846±0.01	0.0643±0.0081
476	343.122	49.9179	D-Maltose	C12H22O11	69-79-4	Organooxygen compounds	0.31±0.0339	4.9215±0.1337	5.8656±0.5611	6.0388±0.3402
477	339.107	350.127	alpha-Hydrojuglone 4-O-b-D-glucoside	C16H18O8	39015-63-9	Organooxygen compounds	0.038±0.0021	0.0181±0.0171	0.1009±0.0031	0.0773±0.0033
478	528.243	299.967	Hygromycin B	C20H37N3O13	31282-04-9	Organooxygen compounds	0.3056±0.018	5.0472±0.1739	0.5506±0.0196	3.7239±0.1357
479	113.059	468.139	Syoyualdehyde	C6H8O2	58921-44-1	Organooxygen compounds	0.0515±0.0016	0.0138±0.0008	0.0158±0.001	0.0136±0.0005
480	155.143	306.661	Myrcenol	C10H18O	543-39-5	Organooxygen compounds	0.22±0.0157	0.1304±0.0059	0.0278±0.0037	0.0255±0.0022
481	193.158	503.617	2,4,5,7alpha-Tetrahydro-1,4,4,7a-tetramethyl-1H-inden-2-ol	C13H20O	99901-23-2	Organooxygen compounds	0.0319±0.0051	0.0423±0.0044	0.0143±0.0004	0.0125±0.0008
482	369.15	278.594	4-Hydroxy-3-prenylbenzoic acid glucoside	C18H24O8	——	Organooxygen compounds	0.2839±0.0153	0.2862±0.0238	0.867±0.0116	0.2568±0.0108
483	73.0646	203.801	(2R,3R)-2,3-Butanediol	C4H10O2	24347-58-8	Organooxygen compounds	0.000034±0.01	0.07±0.0033	0.000004±0.002	0.000001±0.00012
484	309.096	357.214	Salicin	C13H18O7	138-52-3	Organooxygen compounds	0.4761±0.0191	0.63±0.0713	0.2533±0.0084	0.1982±0.0071
485	213.075	226.416	2,3-Dihydroxy-1-(4-hydroxy-3-methoxyphenyl)-1-propanone	C10H12O5	168293-10-5	Organooxygen compounds	0.0558±0.0499	0.2411±0.0082	0.2003±0.0048	0.2725±0.0109
486	343.101	284.129	Glucocaffeic acid	C15H18O9	17093-82-2	Organooxygen compounds	0.1199±0.0062	0.0085±0.0014	0.1894±0.0105	0.0515±0.0065
487	137.059	294.021	2'-Hydroxyacetophenone	C8H8O2	118-93-4	Organooxygen compounds	0.0435±0.0067	0.0648±0.005	0.0643±0.0018	0.0469±0.0041
488	323.146	362.142	N2-Galacturonyl-L-lysine	C12H22N2O8	220718-56-9	Organooxygen compounds	0.0249±0.0019	0.0236±0.0018	0.0138±0.0006	0.0149±0.0029
489	74.0598	344.744	3-Aminopropionaldehyde	C3H7NO	352-92-1	Organooxygen compounds	0.0251±0.0011	0.02±0.0027	0.0224±0.0012	0.0252±0.0022
490	434.201	268.031	Phenylethyl primeveroside	C19H28O10	129932-48-5	Organooxygen compounds	0.093±0.0096	2.1399±0.1027	3.8718±0.1579	0.8284±0.0398
491	221.189	339.741	(6Z,9Z,12Z)-6,9,12-Pentadecatrien-2-one	C15H24O	139328-79-3	Organooxygen compounds	0.1661±0.0082	0.2385±0.007	0.1753±0.0235	0.1487±0.0114
492	163.06	75.8627	D-Tagatose	C6H12O6	87-81-0	Organooxygen compounds	0.1642±0.0149	0.1715±0.027	0.1511±0.0219	0.18±0.0047
493	311.294	727.649	5,7-Icosanedione	C20H38O2	——	Organooxygen compounds	0.0365±0.0018	0.0284±0.0029	0.0268±0.003	0.0309±0.003
494	339.105	196.933	Hydrojuglone glucoside	C16H18O8	22427-33-4	Organooxygen compounds	0.0812±0.0196	0.1442±0.0174	0.0194±0.0027	0.0102±0.0002
495	211.096	203.737	3-Methyl-1-(2,4,6-trihydroxyphenyl)-1-butanone	C11H14O4	26103-97-9	Organooxygen compounds	0.0219±0.013	0.1249±0.0087	0.1059±0.0014	0.4896±0.1145
496	261.03	40.1905	Mannose 6-phosphate	C6H13O9P	3672-15-9	Organooxygen compounds	0.3306±0.1016	1.2665±0.2862	0.1412±0.0651	0.1294±0.0583
497	181.158	671.13	2-trans-6-cis-Dodecadienal	C12H20O	21662-13-5	Organooxygen compounds	0.3178±0.0132	0.1952±0.013	0.2852±0.001	0.2449±0.0534
498	343.131	472.675	Isomaltose	C12H22O11	499-40-1	Organooxygen compounds	0.0291±0.0017	0.0152±0.0018	0.0298±0.0039	0.0367±0.005
499	386.158	302.642	NNAL-N-glucuronide	C16H23N3O8	——	Organooxygen compounds	0.0537±0.0201	5.5596±0.1291	1.9316±0.0174	2.7244±0.0565
500	85.0645	204.407	Methyl propenyl ketone	C5H8O	625-33-2	Organooxygen compounds	0.0272±0.0077	0.3738±0.0152	0.133±0.0043	0.1205±0.0108
501	347.169	277.577	Glucosyl 6-hydroxy-2,6-dimethyl-2E,7-octadienoate	C16H26O8	191548-38-6	Organooxygen compounds	0.0621±0.0064	0.0687±0.0036	0.4542±0.0173	0.0767±0.0036
502	349.185	249.311	cis-10-Hydroxylinalyl oxide 7-glucoside	C16H28O8	219814-36-5	Organooxygen compounds	0.0461±0.003	0.0756±0.0155	0.0848±0.003	0.1401±0.0389
503	251.052	108.773	D-Glycero-D-galacto-heptitol	C7H16O7	527-06-0	Organooxygen compounds	1.8972±0.0417	1.1024±0.0727	0.0395±0.0009	0.0464±0.0027
504	441.099	208.207	3,5-Dihydroxyphenyl 1-O-(6-O-galloyl-beta-D-glucopyranoside)	C19H20O12	94356-21-5	Organooxygen compounds	0.0066±0.0008	0.0575±0.0023	0.0134±0.0074	0.0088±0.0017
505	371.099	706.979	Isoferulic acid 3-O-glucuronide	C16H18O10	——	Organooxygen compounds	0.1697±0.034	0.1552±0.0255	0.0597±0.0538	0.0658±0.0614
506	787.132	241.096	2'',3'',6''-Tris-O-(3,4,5-trihydroxybenzoyl)-3'-Glucosyl-2',4',6'-trihydroxyacetophenone	C35H30O21	152041-22-0	Organooxygen compounds	0.0001±0.0001	0.00005±0.007	0.0047±0.0011	0.0149±0.0004
507	183.065	296.911	2',4'-Dihydroxy-6'-methoxyacetophenone	C9H10O4	3602-54-8	Organooxygen compounds	0.0132±0.0007	0.0358±0.002	0.1182±0.0186	0.0708±0.0038
508	346.139	211.036	Dide-O-methylsimmondsin	C14H21NO9	135074-86-1	Organooxygen compounds	0.1165±0.018	0.1082±0.0103	0.0086±0.001	0.0068±0.0024
509	289.091	50.4523	Glucosylisomaltol	C12H16O8	85559-61-1	Organooxygen compounds	0.2553±0.0214	3.2558±0.0526	3.788±0.2981	3.8332±0.1706
510	399.124	182.843	Picraquassioside A	C18H22O10	169312-28-1	Organooxygen compounds	0.4735±0.1326	2.0294±0.1974	5.3097±0.7993	5.7605±0.5371
511	167.07	380.383	Ethyl vanillin	C9H10O3	121-32-4	Organooxygen compounds	0.0053±0.0009	0.0751±0.0012	0.0181±0.0012	0.0241±0.0006
512	361.146	255.524	1-(3,4-Dimethoxyphenyl)-1,2-ethanediol 1-O-b-D-glucoside	C16H24O9	251905-98-3	Organooxygen compounds	0.0396±0.0117	0.1241±0.0027	0.3669±0.0036	0.3527±0.0123
513	107.07	187.375	(2R*,3R*)-1,2,3-Butanetriol	C4H10O3	——	Organooxygen compounds	0.0498±0.0035	0.0434±0.0074	0.0427±0.0026	0.045±0.0016
514	181.122	715.818	Jasmolone	C11H16O2	54383-66-3	Organooxygen compounds	0.0278±0.0163	0.078±0.0033	0.2114±0.021	0.1105±0.0037
515	167.143	339.57	2,4-Undecadienal	C11H18O	13162-46-4	Organooxygen compounds	0.014±0.0043	0.131±0.0104	0.1523±0.002	0.0758±0.0014
516	125.096	595.777	trans, trans-3,5-Octadien-2-one	C8H12O	30086-02-3	Organooxygen compounds	0.0647±0.0048	0.0215±0.0027	0.0167±0.0021	0.014±0.0006
517	387.162	247.584	Methylsyringin	C18H26O9	139742-20-4	Organooxygen compounds	0.4709±0.1106	0.5367±0.0212	0.9485±0.0709	0.9832±0.1197
518	361.148	235.108	2'-Methoxy-3-(2,4-dihydroxyphenyl)-1,2-propanediol 4'-glucoside	C16H24O9	455947-72-5	Organooxygen compounds	1.6609±0.2873	0.5568±0.0059	2.8671±0.0524	5.1353±0.1548
519	223.169	439.68	Rishitin	C14H22O2	18178-54-6	Organooxygen compounds	0.0147±0.0003	0.0187±0.0021	0.015±0.0008	0.0139±0.001
520	180.086	171.244	Glucosamine	C6H13NO5	3416-24-8	Organooxygen compounds	0.3969±0.0089	0.3363±0.0301	0.5147±0.019	0.5772±0.0118
521	151.111	243.733	2-trans-4-trans-7-cis-Decatrienal	C10H14O	66642-86-2	Organooxygen compounds	0.1468±0.0133	0.1518±0.0084	0.1587±0.006	0.1492±0.0059
522	355.102	51.3454	1-O-Caffeoylquinic acid	C16H18O9	1241-87-8	Organooxygen compounds	0.5838±0.0458	0.3264±0.0168	0.2651±0.024	0.3324±0.0151
523	395.131	247.69	2'-Oxoaloesol 7-glucoside	C19H22O9	128701-04-2	Organooxygen compounds	0.0464±0.002	1.8281±0.0268	0.1733±0.1195	0.1854±0.2446
524	211.096	271.403	2'-Hydroxy-4',6'-dimethoxy-3'-methylacetophenone	C11H14O4	23121-32-6	Organooxygen compounds	0.0171±0.0017	0.0341±0.0027	0.1266±0.0044	2.3917±0.1221
525	291.104	49.8549	Osmundalin	C12H18O8	54835-71-1	Organooxygen compounds	0.204±0.0269	0.235±0.0156	0.1258±0.0242	0.0509±0.0152
526	207.148	256.641	10beta-12,13-Dinor-8-oxo-6-eremophilen-11-al	C13H18O2	348119-86-8	Organooxygen compounds	0.0583±0.0093	0.7808±0.0266	0.0574±0.0156	0.06±0.0155
527	317.12	225.645	Hydroxytyrosol 1-O-glucoside	C14H20O8	76873-99-9	Organooxygen compounds	0.6257±0.0091	0.4181±0.0271	0.3094±0.0107	0.3515±0.0037
528	373.233	587.048	5-Ethoxysorgoleone 358	C23H32O4	210708-13-7	Organooxygen compounds	0.1157±0.0073	0.0492±0.0065	0.069±0.0048	0.0682±0.009
529	243.101	307.231	D-erythro-D-galacto-octitol	C8H18O8	27655-86-3	Organooxygen compounds	0.0003±0.0002	0.0207±0.0016	0.0043±0.0004	0.0089±0.0009
530	89.0594	162.081	Acetoin	C4H8O2	513-86-0	Organooxygen compounds	0.089±0.0039	0.1271±0.0589	0.1722±0.0562	0.1203±0.0037
531	237.185	451.415	2-Hydroxyacorenone	C15H24O2	185154-94-3	Organooxygen compounds	0.0325±0.0025	0.0238±0.0021	0.0113±0.0003	0.0108±0.001
532	101.059	167.066	2,3-Pentanedione	C5H8O2	600-14-6	Organooxygen compounds	0.1836±0.0043	0.193±0.0129	0.1968±0.0049	0.1968±0.0022
533	209.153	309.897	2,2,6,7-Tetramethylbicyclo[4.3.0]nona-1(9),4-diene-7,8-diol	C13H20O2	99901-24-3	Organooxygen compounds	0.0494±0.0042	0.3839±0.0223	0.259±0.0079	0.2315±0.1218
534	153.055	349.272	2',6'-Dihydroxyacetophenone	C8H8O3	699-83-2	Organooxygen compounds	0.008±0.0001	0.0077±0.001	0.0049±0.0004	0.0061±0.0002
535	376.159	202.911	Simmondsin	C16H25NO9	51771-52-9	Organooxygen compounds	0.0014±0.0005	0.0215±0.0106	0.046±0.0033	0.0465±0.0033
536	625.202	349.067	4-(4-Hydroxyphenyl)-2-butanone O-[2-galloyl-6-p-coumaroylglucoside]	C32H32O13	105274-16-6	Organooxygen compounds	0.0126±0.0009	0.0512±0.0063	0.0436±0.0034	0.0589±0.0023
537	521.197	329.885	Citrusin F	C22H32O14	134860-04-1	Organooxygen compounds	0.0043±0.0006	0.0934±0.0048	0.2114±0.0075	0.1237±0.0115
538	137.06	341.24	2-Hydroxy-4-methylbenzaldehyde	C8H8O2	698-27-1	Organooxygen compounds	0.0382±0.006	0.0261±0.0008	0.0181±0.0007	0.0162±0.0052
539	267.158	391.944	(R)-Athanagrandione	C15H22O4	69926-93-8	Organooxygen compounds	0.0083±0.0004	0.0263±0.0044	0.0091±0.0006	0.0121±0.0008
540	427.156	218.326	6-(2-Carboxyethyl)-7-hydroxy-2,2-dimethyl-4-chromanone glucoside	C20H26O10	——	Organooxygen compounds	0.1022±0.0531	0.0254±0.0036	0.0005±0.00003	0.0004±0.0003
541	337.09	81.2752	Juglone glucoside	C16H16O8	22427-35-6	Organooxygen compounds	0.6817±0.2031	0.603±0.0318	0.6073±0.0349	0.3162±0.0878
542	277.031	51.5618	2-Carboxyarabinitol 5-phosphate	C6H13O10P	112160-91-5	Organooxygen compounds	1.8728±0.2284	3.3922±0.0684	0.4799±0.0369	0.4409±0.0251
543	456.066	49.9179	(2R)-2-Hydroxy-2-(4-hydroxyphenyl)ethyl glucosinolate	C15H21NO11S2	——	Organooxygen compounds	0.029±0.0204	0.1458±0.0008	0.0136±0.0045	0.0214±0.0124
544	181.158	520.818	(2E,4E)-2,4-Dodecadienal	C12H20O	21662-16-8	Organooxygen compounds	0.0003±0.0004	0.000005±0.0106	0.0001±0.0001	0.0002±0.0001
545	513.159	266.476	3-(4-Hydroxy-3-methoxyphenyl)-1,2-propanediol 2-O-(galloyl-glucoside)	C23H28O13	——	Organooxygen compounds	0.0004±0.0001	0.0115±0.0008	0.0438±0.0071	0.0427±0.0044
546	656.189	270.632	3'-Sialyllactose	C23H39NO19	35890-38-1	Organooxygen compounds	0.0542±0.0041	0.0005±0.0003	0.000001±0.03	0.0000032±0.001
547	73.0281	45.1921	Malondialdehyde	C3H4O2	542-78-9	Organooxygen compounds	0.1248±0.0167	0.1258±0.0165	0.1235±0.0267	0.078±0.0042
548	345.151	226.193	Dihydroconiferin	C16H24O8	17609-06-2	Organooxygen compounds	0.0043±0.0013	0.0459±0.0019	0.0785±0.0865	0.0108±0.0007
549	167.07	203.076	3-Hydroxy-1-(4-hydroxyphenyl)-1-propanone	C9H10O3	53170-93-7	Organooxygen compounds	0.044±0.0263	0.2158±0.0156	0.3225±0.0293	0.355±0.0081
550	85.0645	244.66	3-Methyl-3-buten-2-one	C5H8O	814-78-8	Organooxygen compounds	0.0284±0.0023	0.0188±0.0045	0.0075±0.003	0.0158±0.0065
551	213.073	257.542	Danielone	C10H12O5	90426-22-5	Organooxygen compounds	0.0104±0.0005	0.0215±0.0018	0.0162±0.0002	0.0702±0.0047
552	334.149	223.726	Vanilloloside	C14H20O8	74950-96-2	Organooxygen compounds	0.0346±0.0012	0.7227±0.0256	0.1723±0.0027	0.2207±0.1316
553	99.0801	289.512	4-Hexen-3-one	C6H10O	2497-21-4	Organooxygen compounds	0.042±0.0023	0.0342±0.0004	0.0054±0.0017	0.002±0.0012
554	413.14	237.913	Methylpicraquassioside A	C19H24O10	——	Organooxygen compounds	0.0143±0.0031	0.5727±0.0069	0.8865±0.0151	0.7331±0.0327
555	274.975	3.36584	Ribose-1-arsenate	C5H11AsO8	——	Organooxygen compounds	0.1206±0.0057	0.1247±0.0024	0.1381±0.0096	0.1311±0.0076
556	469.329	599.746	Colupone	C30H44O4	16658-23-4	Organooxygen compounds	0.3992±0.0345	0.6628±0.0213	0.0201±0.0025	0.0486±0.0135
557	420.97	829.357	Inositol 1,3,4-trisphosphate	C6H15O15P3	98102-63-7	Organooxygen compounds	0.9826±0.1825	0.6777±0.3988	0.6527±0.4464	1.1338±0.1442
558	639.241	346.353	Kanokoside C	C27H42O17	64703-87-3	Organooxygen compounds	0.117±0.0009	0.6635±0.0247	0.2915±0.1058	0.4278±0.0242
559	479.34	447.575	Dolicholide	C28H46O6	85228-11-1	Organooxygen compounds	0.0624±0.0019	0.0133±0.0004	0.004±0.0001	0.005±0.0004
560	527.156	76.5022	1-Kestose	C18H32O16	470-69-9	Organooxygen compounds	0.0984±0.0121	0.3395±0.024	0.5545±0.0179	0.5507±0.0403
561	505.176	48.5405	Neokestose	C18H32O16	3688-75-3	Organooxygen compounds	0.0445±0.0039	0.2818±0.0227	0.3156±0.0235	0.2806±0.016
562	138.055	47.3546	Trigonelline	C7H7NO2	535-83-1	Others	0.5705±0.0615	2.3779±0.2835	0.2072±0.0192	0.1891±0.0083
563	535.107	296.718	Cyanidin 3-(3''-malonyl-glucoside)	C24H23O14+	171828-61-8	Others	2.9211±0.1719	14.4633±0.5509	0.0181±0.0013	0.0048±0.0003
564	655.184	228.753	Malvidin 3-laminaribioside	C29H35O17+	55463-07-5	Others	0.2828±0.0186	0.0069±0.0007	0.0005±0.00031	0.0011±0.0000021
565	699.346	443.407	(15a,20R)-Dihydroxypregn-4-en-3-one 20-[glucosyl-(1->4)-6-acetyl-glucoside]	C35H54O14	——	Others	0.0678±0.006	1.07±0.0674	0.0312±0.0046	0.0199±0.0013
566	289.07	271.356	2,4,6-trihydroxy-2-[(4-hydroxyphenyl)methyl]-2,3-dihydro-1-benzofuran-3-one	C15H12O6	——	Others	0.3473±0.0327	0.1642±0.0032	0.2072±0.0087	0.2809±0.0118
567	505.206	391.66	Myricatomentoside I	C26H32O10	191999-61-8	Others	0.0028±0.0004	0.0267±0.0021	0.0052±0.0001	0.0084±0.0009
568	142.086	206.384	Arecaidine	C7H11NO2	499-04-7	Others	0.000019±0.0000031	0.0104±0.0011	0.0053±0.0023	0.0207±0.0025
569	699.346	378.664	Corchorusoside A	C35H54O14	210637-15-3	Others	0.376±0.0296	1.3614±0.2506	0.424±0.0175	0.1825±0.009
570	303.193	551.238	Yucalexin B'11	C19H26O3	119642-80-7	Others	0.0379±0.0036	0.0176±0.0028	0.0268±0.0004	0.0273±0.0089
571	317.21	478.473	ent-15-Oxo-16-kauren-19-oic acid	C20H28O3	6620-00-4	Others	0.031±0.0013	0.0319±0.0001	0.0141±0.0002	0.0079±0.0013
572	439.355	730.146	Thujyl 19-trachylobanoate	C30H46O2	——	Others	0.0216±0.0014	0.1403±0.0052	0.0482±0.0223	0.1633±0.0122
573	445.366	705.935	(3beta,5alpha,6beta,22E,24R)-23-Methylergosta-7,22-diene-3,5,6-triol	C29H48O3	243449-54-9	Others	0.2337±0.0141	0.6671±0.0948	0.0532±0.0069	0.0906±0.0008
574	715.348	356.291	Neoconvallatoxoloside	C35H54O15	64766-15-0	Others	0.3568±0.0447	1.2109±0.0434	0.3617±0.0211	0.1699±0.013
575	609.269	669.328	Harderoporphyrin	C35H36N4O6	30783-27-8	Others	0.4318±0.0218	0.6027±0.0373	0.0274±0.0032	0.1073±0.0075
576	655.274	627.76	Coproporphyrin III	C36H38N4O8	14643-66-4	Others	0.0904±0.0059	0.5553±0.031	0.0065±0.002	0.0634±0.0018
577	489.209	326.595	Terretonin	C26H32O9	71911-90-5	Others	0.0331±0.0113	0.3054±0.0114	0.9864±0.0283	0.6579±0.0358
578	441.372	566.782	3beta-3-Hydroxy-18-lupen-21-one	C30H48O2	29367-66-6	Others	0.02±0.0011	0.0049±0.0004	0.003±0.0001	0.0021±0.001
579	469.329	578.697	Glabrolide	C30H44O4	10401-33-9	Others	0.0392±0.0014	0.0107±0.0005	0.0929±0.0036	0.1885±0.0078
580	457.367	519.979	3-Hydroxy-28,13-lupanolide	C30H48O3	56875-22-0	Others	0.0035±0.0009	0.0102±0.0007	0.0043±0.0006	0.0043±0.0001
581	485.325	523.669	24-Hydroxyglabrolide	C30H44O5	98063-18-4	Others	0.0186±0.0086	0.0058±0.0001	0.0447±0.0026	0.0605±0.0009
582	439.356	552.846	Momordicinin	C30H46O2	128529-78-2	Others	0.0595±0.0079	0.0168±0.0013	0.0063±0.0007	0.0148±0.0016
583	609.296	711.845	Oxyacanthine	C37H40N2O6	548-40-3	Others	7.3055±0.4254	9.3484±1.1917	2.8784±0.2061	5.7247±0.0933
584	515.372	608.44	Oleanderolide 3-acetate	C32H50O5	62498-83-3	Others	0.0005±0.0007	0.0014±0.001	0.0716±0.004	0.1155±0.005
585	513.355	537.348	3beta-Acetoxy-12-oxo-28,13beta-oleananolide	C32H48O5	35959-11-6	Others	0.0061±0.0006	0.0418±0.0018	0.0079±0.0008	0.008±0.0006
586	245.08	319.825	9,10-Dihydro-2,3,5,7-Phenanthrenetetrol	C14H12O4	22318-82-7	Phenanthrenes and derivatives	0.029±0.002	0.0357±0.0009	0.1515±0.0055	0.0218±0.0008
587	285.111	318.24	Batatasin I	C17H16O4	51415-00-0	Phenanthrenes and derivatives	0.0228±0.0142	0.02±0.0079	0.0075±0.0017	0.0157±0.0021
588	213.111	326.464	9-Hydroxyphenanthrene	C14H10O	——	Phenanthrenes and derivatives	0.0736±0.0068	0.7004±0.1752	0.1308±0.0053	0.6148±0.0335
589	227.091	193.683	2,4,6-Trimethoxyphenyl acetate	C11H14O5	30225-90-2	Phenol esters	0.0086±0.0021	0.1285±0.0043	0.5357±0.0093	0.4273±0.0113
590	165.091	620.212	Epoxyanethole	C10H12O2	——	Phenol ethers	0.2089±0.0108	0.1181±0.0036	0.1208±0.0066	0.1273±0.0015
591	149.096	242.623	Anethole	C10H12O	4180-23-8	Phenol ethers	0.0539±0.0022	0.0829±0.0056	0.014±0.0055	0.0225±0.0038
592	135.08	595.787	o-Vinylanisole	C9H10O	612-15-7	Phenol ethers	0.0918±0.0045	0.0281±0.0027	0.024±0.0027	0.0221±0.0018
593	139.075	234.981	2-Phenoxyethanol	C8H10O2	122-99-6	Phenol ethers	0.0091±0.0031	0.015±0.0018	0.0278±0.0011	0.0372±0.0015
594	165.091	252.253	Isoeugenol	C10H12O2	97-54-1	Phenols	0.0399±0.001	0.1183±0.0448	0.1313±0.0133	0.1499±0.0092
595	153.054	222.873	p-Hydroxyphenylacetic acid	C8H8O3	156-38-7	Phenols	0.0187±0.002	0.0631±0.0044	0.0155±0.0002	0.0078±0.0008
596	193.085	248.185	Sinapyl alcohol	C11H14O4	537-33-7	Phenols	0.0351±0.0035	1.9117±0.0358	0.2815±0.0063	0.6264±0.1582
597	165.091	331.685	Eugenol	C10H12O2	97-53-0	Phenols	0.0793±0.0025	0.0845±0.0045	0.0642±0.0054	0.107±0.0057
598	135.081	490.688	Chavicol	C9H10O	501-92-8	Phenols	0.0126±0.0009	0.0157±0.0017	0.0166±0.0008	0.0144±0.001
599	185.08	257.925	1-(3-Hydroxy-4-methoxyphenyl)-1,2-ethanediol	C9H12O4	213466-88-7	Phenols	0.0454±0.0016	0.0637±0.0012	0.6619±0.0135	1.2795±0.062
600	184.096	177.469	Epinephrine	C9H13NO3	51-43-4	Phenols	0.3193±0.0209	0.00001±0.0021	0.000006±0.0027	0.000003±0.0014
601	183.101	579.028	4-(Ethoxymethyl)-2-methoxyphenol	C10H14O3	13184-86-6	Phenols	0.0289±0.0043	0.0146±0.0019	0.0154±0.0006	0.0182±0.002
602	109.064	270.737	p-Cresol	C7H8O	106-44-5	Phenols	0.0185±0.0012	0.0232±0.0034	0.0401±0.0043	0.0531±0.0039
603	170.081	149.651	Norepinephrine	C8H11NO3	51-41-2	Phenols	0.2119±0.0271	0.1495±0.0125	0.071±0.0076	0.1568±0.0124
604	153.091	247.689	3-(4-Hydroxyphenyl)-1-propanol	C9H12O2	10210-17-0	Phenols	0.0626±0.0037	0.1987±0.0063	0.0918±0.0282	0.0637±0.0108
605	237.111	298.329	p-Hydroxymandelic acid	C8H8O4	1198-84-1	Phenols	0.0148±0.0023	0.0429±0.0045	0.1866±0.0245	0.2142±0.0047
606	167.07	284.461	Homovanillin	C9H10O3	5703-24-2	Phenols	0.026±0.0025	0.2196±0.0895	0.112±0.0062	0.1622±0.0156
607	211.096	234.345	3,4-Dihydroxyphenylvaleric acid	C11H14O4	——	Phenols	0.024±0.0021	0.0675±0.0059	0.9039±0.019	1.0913±0.0525
608	111.041	213.592	1,3-Benzenediol	C6H6O2	108-46-3	Phenols	0.0646±0.0075	0.0454±0.0049	0.009±0.0127	0.0000023±0.00074
609	137.096	309.472	2,3,6-Trimethylphenol	C9H12O	2416-94-6	Phenols	0.05±0.0064	0.0347±0.0117	0.0263±0.0053	0.0432±0.0033
610	209.08	319.971	5-(3',4'-Dihydroxyphenyl)-gamma-valerolactone	C11H12O4	——	Phenols	0.5591±0.0302	2.1465±0.1024	0.2547±0.0081	0.4062±0.0113
611	183.065	218.569	3-Methoxy-4-hydroxyphenylglycolaldehyde	C9H10O4	17592-23-3	Phenols	0.0147±0.0013	0.0194±0.0008	0.0517±0.0009	0.0461±0.0012
612	269.174	520.385	N-(p-Hydroxyphenethyl)actinidine	C18H22NO+	15794-92-0	Phenols	0.0095±0.0026	0.0162±0.0027	0.0068±0.0002	0.0122±0.0005
613	137.096	436.419	3-Ethyl-4-methylphenol	C9H12O	6161-67-7	Phenols	0.0052±0.0001	0.0057±0.0013	0.0064±0.0005	0.0058±0.0008
614	293.211	497.328	[7]-Paradol	C18H28O3	53172-04-6	Phenols	0.1657±0.0075	0.1333±0.0029	0.0634±0.0111	0.0775±0.0019
615	179.07	376.211	3-(4-Hydroxy-2-methoxyphenyl)-2-propenal	C10H10O3	127321-19-1	Phenols	0.0283±0.0014	0.0189±0.0002	0.0357±0.0016	0.0513±0.003
616	294.203	429.329	Nordihydrocapsaicin	C17H27NO3	28789-35-7	Phenols	0.0869±0.0038	0.0753±0.0068	0.0916±0.001	0.0921±0.0034
617	207.137	414.586	Etrogol	C13H18O2	119417-97-9	Phenols	0.0035±0.0001	0.005±0.0015	0.0057±0.0008	0.0077±0.0006
618	167.07	235.709	Desaminotyrosine	C9H10O3	501-97-3	Phenylpropanoic acids	0.0509±0.0096	0.5821±0.0281	2.6829±0.1031	4.7467±0.2854
619	227.091	319.798	Dihydrosinapic acid	C11H14O5	——	Phenylpropanoic acids	0.0376±0.0022	0.1316±0.0091	0.0166±0.004	0.0326±0.001
620	197.08	249.718	2-Hydroxy-3-(4-methoxyphenyl)propanoic acid	C10H12O4	28030-15-1	Phenylpropanoic acids	0.0011±0.001	0.7827±0.0169	1.7357±0.0555	2.2069±0.016
621	211.096	320.556	2-Methoxy-3-(4-methoxyphenyl)propanoic acid	C11H14O4	87387-83-5	Phenylpropanoic acids	0.6636±0.0245	1.6706±0.0616	0.5037±0.0193	0.987±0.1776
622	151.078	49.3728	Hydrocinnamic acid	C9H10O2	501-52-0	Phenylpropanoic acids	0.0772±0.0096	0.0862±0.0196	0.0818±0.01	0.077±0.0077
623	511.34	564.218	Ganodermic acid TQ	C32H46O5	112430-66-7	Phenylpropanoic acids	0.0055±0.0006	0.009±0.0023	0.0174±0.0012	0.0202±0.0008
624	86.0961	89.9953	Piperidine	C5H11N	110-89-4	Piperidines	0.1285±0.0043	0.0621±0.0081	0.0972±0.0124	0.1155±0.0034
625	375.125	266.062	Geniposidic acid	C16H22O10	27741-01-1	Prenol lipids	0.2011±0.0066	2.8842±0.072	0.1457±0.0055	0.0306±0.001
626	203.179	769.21	beta-Vatirenene	C15H22	——	Prenol lipids	0.0294±0.0079	0.0695±0.0217	0.0289±0.0107	0.0239±0.0145
627	205.194	574.723	(2Z,4E,6E)-2,4,6,10-Farnesatetraene	C15H24	26560-15-6	Prenol lipids	0.015±0.0014	0.0106±0.0044	0.0038±0.0005	0.0025±0.001
628	395.167	361.579	Gibberellin A39	C20H26O8	57672-81-8	Prenol lipids	0.0028±0.0003	0.0864±0.0016	0.0032±0.0003	0.0021±0.0003
629	285.217	667.884	Retinal	C20H28O	116-31-4	Prenol lipids	0.0517±0.0023	0.0741±0.0044	0.0249±0.0021	0.0336±0.0164
630	137.132	662.778	(-)-4(10)-Thujene	C10H16	10408-16-9	Prenol lipids	0.0066±0.0029	0.0055±0.0014	0.0033±0.0009	0.0046±0.0014
631	457.368	660.036	Lucidadiol	C30H48O3	252351-95-4	Prenol lipids	0.1279±0.0171	0.0761±0.003	0.0719±0.045	0.1386±0.0371
632	383.131	270.119	Geraniol	C10H18O	106-25-2	Prenol lipids	0.001±0.0002	0.0016±0.0005	0.0519±0.0043	0.2128±0.0152
633	203.179	361.882	beta-Spathulene	C15H22	53526-64-0	Prenol lipids	0.0526±0.0133	0.1544±0.0042	0.141±0.0015	0.3577±0.0161
634	429.209	258.795	Taraxacolide 1-O-b-D-glucopyranoside	C21H32O9	75911-12-5	Prenol lipids	0.0105±0.0037	0.3512±0.0146	0.0712±0.0267	0.0629±0.0185
635	205.195	617.023	beta-Santalene	C15H24	511-59-1	Prenol lipids	0.0053±0.0007	0.009±0.0016	0.001±0.0008	0.0003±0.0003
636	205.194	599.827	Sesquisabinene	C15H24	58319-04-3	Prenol lipids	0.0417±0.0007	0.0238±0.0052	0.0004±0.0005	0.000075±0.001
637	193.158	373.734	gamma-Ionone	C13H20O	79-76-5	Prenol lipids	0.0119±0.0027	0.1328±0.0091	0.0156±0.0026	0.0133±0.0018
638	509.387	631.163	Fasciculol C	C30H52O6	65694-19-1	Prenol lipids	0.0285±0.0006	0.0205±0.0007	0.0192±0.0019	0.0227±0.0019
639	568.425	754.497	Lutein	C40H56O2	127-40-2	Prenol lipids	4.3279±0.4462	10.2072±0.4428	4.8687±0.2608	5.163±0.1872
640	165.082	571.03	4-Isopropylbenzoic acid	C10H12O2	536-66-3	Prenol lipids	0.0158±0.0038	0.0091±0.0033	0.0271±0.0169	0.0147±0.0025
641	509.236	375.679	Gibberellin A37 glucosyl ester	C26H36O10	36702-72-4	Prenol lipids	0.0002±0.0001	0.0046±0.001	0.0102±0.0008	0.0103±0.0011
642	203.179	328.091	1,4,9-Cadinatriene	C15H22	71609-04-6	Prenol lipids	0.0239±0.0007	0.0699±0.0022	0.091±0.0228	0.4853±0.027
643	315.18	296.773	Perilloside A	C16H26O6	——	Prenol lipids	0.2091±0.0035	0.5215±0.1614	0.2811±0.0898	0.1716±0.0366
644	217.158	355.382	1,2-Dehydro-alpha-cyperone	C15H20O	17081-85-5	Prenol lipids	0.0000016±0.0021	0.000005±0.001	0.0482±0.0232	0.0495±0.0033
645	273.257	374.346	gamma-Camphorene	C20H32	20016-73-3	Prenol lipids	0.0004±0.0002	0.0475±0.0018	0.0035±0.0007	0.009±0.0003
646	425.376	565.297	alpha-Amyrone	C30H48O	638-96-0	Prenol lipids	0.0013±0.0008	0.0006±0.0002	0.0695±0.0014	0.1668±0.0082
647	201.163	503.271	alpha-Corocalene	C15H20	20129-39-9	Prenol lipids	0.1385±0.0117	0.2935±0.019	0.0229±0.0021	0.0244±0.0021
648	219.174	549.635	Isohumbertiol	C15H22O	——	Prenol lipids	0.0523±0.003	0.0697±0.0014	0.0057±0.0011	0.0047±0.0016
649	219.174	392.623	Bisacumol	C15H22O	120710-98-7	Prenol lipids	0.0163±0.0004	0.0328±0.0027	0.057±0.0111	0.1418±0.0036
650	301.215	511.645	9-cis-Retinoic acid	C20H28O2	1241893	Prenol lipids	0.0223±0.0012	0.0407±0.002	0.0085±0.0004	0.0072±0.0003
651	411.284	564.787	5,8-Epoxy-5,8-dihydro-10'-apo-b,y-carotene-3,10'-diol	C27H38O3	53905-15-0	Prenol lipids	0.0071±0.0007	0.0091±0.0006	0.0065±0.0001	0.0032±0.0004
652	679.365	358.002	Medicagenic acid 3-O-b-D-glucuronide	C36H54O12	84161-90-0	Prenol lipids	0.031±0.0013	0.1395±0.011	0.0137±0.0017	0.0045±0.0005
653	237.184	707.866	10alpha-4,5-Seco-11-eudesmene-4,5-dione	C15H24O2	210106-14-2	Prenol lipids	0.0377±0.0041	0.0498±0.0083	0.0494±0.0126	0.0478±0.0059
654	315.179	259.811	(-)-trans-Carveol glucoside	C16H26O6	113349-30-7	Prenol lipids	0.0598±0.007	0.0574±0.0006	0.1082±0.0037	0.0159±0.0005
655	291.267	329.911	Sclareol	C20H36O2	515-03-7	Prenol lipids	0.0012±0.0001	0.0259±0.0026	0.0101±0.0019	0.0177±0.0016
656	219.174	503.207	alpha-Sinensal	C15H22O	17909-77-2	Prenol lipids	0.4482±0.0206	0.8848±0.0153	0.0331±0.0009	0.0275±0.003
657	387.199	286.115	Sonchuionoside C	C19H30O8	126585-76-0	Prenol lipids	0.0068±0.0009	0.0951±0.0089	0.0311±0.0261	0.0078±0.0006
658	445.204	205.559	Cynaroside A	C21H32O10	117804-06-5	Prenol lipids	0.0459±0.0032	1.4842±0.0232	0.2723±0.0168	0.1885±0.0598
659	193.158	284.154	(R)-(E)-4,7-Megastigmadien-9-one	C13H20O	24190-29-2	Prenol lipids	0.0826±0.0059	0.9466±0.103	0.1324±0.0098	0.1192±0.0542
660	167.106	277.604	Epinepetalactone	C10H14O2	17257-15-7	Prenol lipids	0.2407±0.0145	0.228±0.0117	1.0878±0.0222	0.1826±0.0088
661	439.356	698.708	Ursolic acid	C30H48O3	77-52-1	Prenol lipids	0.4233±0.0384	0.2788±0.0474	0.1642±0.0109	0.2618±0.0281
662	193.158	436.435	Pseudoionone	C13H20O	141-10-6	Prenol lipids	0.7401±0.0314	0.7561±0.008	0.7841±0.0129	0.7696±0.0257
663	409.152	81.8019	Ginkgolide A	C20H24O9	15291-75-5	Prenol lipids	13.8937±1.3513	6.2957±0.0808	8.5957±1.2005	10.0298±0.6938
664	223.117	774.059	Farnesol	C15H26O	4602-84-0	Prenol lipids	0.0045±0.0009	0.0068±0.0017	0.005±0.0017	0.0056±0.0016
665	259.08	380.798	Abscisic acid	C15H20O4	7773-56-0	Prenol lipids	0.0141±0.0003	0.0172±0.0018	0.0165±0.0009	0.0177±0.0017
666	485.325	582.681	21-Hydroxyisoglabrolide	C30H44O5	18184-25-3	Prenol lipids	0.00004±0.002	0.0021±0.001	0.0101±0.0008	0.0281±0.0023
667	457.367	732.172	Betulinic acid	C30H48O3	472-15-1	Prenol lipids	0.0031±0.0019	0.0777±0.002	0.0133±0.0013	0.0953±0.0161
668	263.236	618.939	6,10,14-Trimethyl-5,9,13-pentadecatrien-2-one	C18H30O	762-29-8	Prenol lipids	0.7109±0.0265	0.8214±0.0583	1.2703±0.0194	1.504±0.0669
669	197.153	407.28	Dihydrocarveol acetate	C12H20O2	20777-49-5	Prenol lipids	0.0125±0.0005	0.0132±0.0008	0.0129±0.0007	0.0109±0.0005
670	513.355	613.812	3alpha-Acetoxy-11-keto-beta-boswellic acid	C32H48O5	67416-61-9	Prenol lipids	0.0119±0.0018	0.0263±0.0036	0.495±0.0153	0.5888±0.0221
671	331.187	517.001	Carnosol	C20H26O4	5957-80-2	Prenol lipids	0.0604±0.0042	0.2637±0.0064	0.0604±0.0002	0.0717±0.0009
672	241.215	8.76195	Auberganol	C15H28O2	102490-02-8	Prenol lipids	0.0217±0.0042	0.0181±0.0061	0.0155±0.0017	0.021±0.0039
673	943.514	618.914	Soyasaponin I	C48H78O18	51330-27-9	Prenol lipids	1.077±0.0394	0.0034±0.0011	0.006±0.0085	0.0000034±0.002
674	329.159	322.197	Perilloside B	C16H24O7	——	Prenol lipids	0.0758±0.0051	0.064±0.0013	0.0216±0.0029	0.0033±0.0016
675	489.355	446.692	Euscaphic acid	C30H48O5	53155-25-2	Prenol lipids	0.0000049±0.002	0.00000001±0.002	0.0015±0.0003	0.0000501±0.0063
676	265.127	247.272	(S)-Abscisic acid	C15H20O4	21293-29-8	Prenol lipids	0.0052±0.0001	0.0034±0.0001	0.0049±0.0004	0.0157±0.0012
677	471.346	445.959	Glycyrrhetinic acid	C30H46O4	471-53-4	Prenol lipids	0.0000058±0.002	0.0007±0.0002	0.0019±0.0004	0.0026±0.0001
678	237.184	310.365	(2E,6E)-1-Hydroxy-2,6,10-farnesatrien-9-one	C15H24O2	79421-76-4	Prenol lipids	0.0355±0.0018	0.1852±0.007	0.1725±0.0142	0.0512±0.0127
679	543.148	310.207	Resveratrol 4'-(6-galloylglucoside)	C27H26O12	64898-03-9	Prenol lipids	0.0173±0.0018	0.0000018±0.002	5.1158±0.2245	8.003±0.4145
680	331.154	279.163	Hericenone A	C19H22O5	126654-52-2	Prenol lipids	0.0158±0.0055	0.1289±0.0258	0.0325±0.0016	0.083±0.006
681	707.397	519.629	Hovenidulcioside A2	C38H58O12	171499-80-2	Prenol lipids	0.0598±0.0096	0.173±0.018	0.0373±0.0024	0.0399±0.0075
682	212.2	743.061	Ethyl menthane carboxamide	C13H25NO	39711-79-0	Prenol lipids	0.0085±0.0053	0.0133±0.0031	0.0096±0.0023	0.0142±0.0026
683	273.257	721.088	alpha-Camphorene	C20H32	532-87-6	Prenol lipids	0.0182±0.002	0.0143±0.0006	0.0000043±0.002	0.0000001±0.002
684	221.189	410.296	Isospathulenol	C15H24O	88395-46-4	Prenol lipids	0.0148±0.0009	0.0249±0.0001	0.0335±0.0017	0.0213±0.0002
685	235.169	401.757	4,10-Longipinanedione	C15H22O2	88198-34-9	Prenol lipids	0.0183±0.0011	0.0324±0.0019	0.0066±0.0005	0.0195±0.0026
686	455.351	550.435	Desoxoglabrolide	C30H46O3	10379-62-1	Prenol lipids	0.0326±0.0022	0.0213±0.0033	0.0225±0.0013	0.0149±0.0023
687	167.106	242.305	3-Hydroxy-p-mentha-1,8-dien-7-al	C10H14O2	182937-26-4	Prenol lipids	0.3173±0.0101	0.4257±0.0029	0.4085±0.0024	0.8038±0.083
688	137.132	446.544	(+)-alpha-Carene	C10H16	498-15-7	Prenol lipids	0.0309±0.0015	0.0118±0.0014	0.0046±0.0002	0.0045±0.0001
689	237.185	503.224	Curdione	C15H24O2	13657-68-6	Prenol lipids	0.2804±0.0136	0.5512±0.014	0.0221±0.0012	0.019±0.0001
690	473.362	552.394	Maslinic acid	C30H48O4	4373-41-5	Prenol lipids	0.0253±0.0018	0.0086±0.0029	0.0076±0.0059	0.0092±0.0018
691	457.366	580.66	Glycyrrhetol	C30H48O3	14226-18-7	Prenol lipids	0.0012±0.0008	0.0431±0.0019	0.046±0.0153	0.0452±0.0053
692	225.148	257.545	(3S,5R,6R,7E)-3,5,6-Trihydroxy-7-megastigmen-9-one	C13H22O4	——	Prenol lipids	0.1224±0.0084	1.2702±0.0371	0.0503±0.0066	0.0512±0.0048
693	473.325	521.138	(3beta,17alpha,23R)-17,23-Epoxy-3,29-dihydroxy-27-norlanost-8-ene-15,24-dione	C29H44O5	——	Prenol lipids	0.003±0.0002	0.0043±0.0006	0.0064±0.0011	0.0164±0.0006
694	297.166	358.708	3,8-Dihydroxy-6-methoxy-7(11)-eremophilen-12,8-olide	C16H24O5	——	Prenol lipids	0.0054±0.0008	0.0099±0.002	0.0015±0.0008	0.0028±0.0003
695	443.385	533.058	Mangiferadiol	C30H50O2	64396-81-2	Prenol lipids	0.0241±0.01	0.0076±0.0002	0.0038±0.001	0.0047±0.0012
696	287.236	758.066	11-cis-Retinol	C20H30O	22737-96-8	Prenol lipids	0.0361±0.0028	0.0348±0.0046	0.0266±0.0064	0.0354±0.0081
697	205.142	216.119	(1alpha,2alpha,4betaH,6alpha,8R)-p-Menthane-2,6,8,9-tetrol	C10H20O4	402593-44-6	Prenol lipids	0.0065±0.0009	0.0142±0.002	0.0025±0.0004	0.0058±0.0006
698	185.117	247.971	(4S,8R)-8,9-Dihydroxy-p-menth-1(6)-en-2-one	C10H16O3	402593-42-4	Prenol lipids	0.0668±0.0066	0.105±0.0052	0.0794±0.0093	0.0789±0.001
699	441.336	553.163	Camelledionol	C29H44O3	81426-90-6	Prenol lipids	0.0203±0.0041	0.0075±0.0032	0.0117±0.002	0.0256±0.0022
700	921.5	563.477	Trigofoenoside B	C45H76O19	99753-11-4	Prenol lipids	0.0247±0.0051	0.0758±0.0024	0.0202±0.0069	0.012±0.0004
701	235.169	471.031	Procurcumenol	C15H22O2	21698-40-8	Prenol lipids	0.0237±0.0004	0.0428±0.0034	0.0092±0.001	0.0106±0.0004
702	471.344	359.21	beta-Glycyrrhetinic acid	C30H46O4	1449-05-4	Prenol lipids	1.9336±0.126	1.8294±0.0354	2.1161±0.0439	2.0688±0.0973
703	485.345	600.552	Tangeraxanthin	C34H44O2	——	Prenol lipids	0.4378±0.0308	0.253±0.0395	0.299±0.0566	0.3185±0.0476
704	317.193	313.671	Neryl glucoside	C16H28O6	22850-13-1	Prenol lipids	0.0841±0.0059	0.1088±0.0037	0.086±0.004	0.1323±0.004
705	601.423	628.154	beta-Carotenone	C40H56O4	20126-74-3	Prenol lipids	1.0621±0.1094	4.4227±0.3027	1.2225±0.028	1.1983±0.114
706	515.372	660.813	16-Acetylpriverogenin A	C32H50O5	26339-85-5	Prenol lipids	0.0176±0.0033	0.0544±0.0034	0.0802±0.0049	0.1037±0.0101
707	235.169	452.216	Cyclodehydroisolubimin	C15H22O2	72055-93-7	Prenol lipids	0.0452±0.0018	0.0466±0.0009	0.0082±0.0016	0.0172±0.001
708	331.303	620.415	Geranylacetone	C13H22O	3796-70-1	Prenol lipids	0.2237±0.0338	0.2438±0.0286	0.2802±0.0155	0.2754±0.0209
709	219.186	445.425	Capsidiol	C15H24O2	37208-05-2	Prenol lipids	0.0787±0.017	0.3238±0.1763	0.0169±0.0126	0.0305±0.0216
710	795.411	469.401	Betavulgaroside IV	C41H62O15	168010-06-8	Prenol lipids	0.0715±0.0011	2.4739±0.3245	0.0646±0.0124	0.0512±0.003
711	529.277	484.509	ent-6R,16bOH,17-Trihydroxy-7-oxo-6,7-seco-19,6-kauranolide 6-O-glucoside	C26H40O11	132242-50-3	Prenol lipids	5.4186±0.2641	0.124±0.0177	0.0109±0.007	0.006±0.0007
712	799.493	585.892	Mabioside D	C42H70O1	156980-55-1	Prenol lipids	0.1442±0.0707	0.0283±0.0064	0.0004±0.0003	0.0014±0.0004
713	221.189	492.897	Nootkatol	C15H24O	53643-07-5	Prenol lipids	0.0316±0.0028	0.0353±0.0011	0.0286±0.0012	0.0456±0.0013
714	771.501	611.784	Notoginsenoside R2	C41H70O13	80418-25-3	Prenol lipids	0.0795±0.0084	0.1866±0.0121	0.0464±0.0045	0.0692±0.0052
715	560.415	620.149	Debenzoylzucchini factor B	C37H53NO3	308811-93-0	Prenol lipids	2.9431±1.1767	2.3499±1.1029	1.6386±0.7149	2.9327±1.2028
716	333.202	499.721	Petasitin	C20H28O4	19887-90-2	Prenol lipids	0.0212±0.0012	0.0141±0.0006	0.0282±0.0013	0.0418±0.0019
717	201.163	549.538	3,4-Dihydrocadalene	C19H16ClNO4	21391-99-1	Prenol lipids	0.0267±0.0027	0.0367±0.0019	0.0025±0.0002	0.0026±0.0003
718	323.111	203.497	Berberrubine	C19H16ClNO4	17388-19-1	Protoberberine alkaloids and derivatives	0.0106±0.0011	0.0903±0.0035	0.2095±0.0088	0.1961±0.0098
719	256.102	81.2724	7,8-Dihydroneopterin	C9H13N5O4	1218-98-0	Pteridines and derivatives	1.7706±0.7298	2.4267±0.5802	0.5826±0.1839	0.5895±0.125
720	268.103	209.766	Adenosine	C10H13N5O4	58-61-7	Purine nucleosides	10.6032±0.6791	12.2206±0.4801	7.1341±0.0606	9.0746±0.3545
721	252.108	214.069	Deoxyadenosine	C10H13N5O3	958-09-8	Purine nucleosides	0.158±0.0058	0.0448±0.0033	0.0405±0.0004	0.0458±0.0025
722	298.114	204.194	7-Methylguanosine	C11H16N5O5+	20244-86-4	Purine nucleosides	0.0568±0.0033	0.0931±0.009	0.048±0.0091	0.0341±0.0056
723	413.14	203.175	N6-Carbamoyl-L-threonyladenosine	C15H20N6O8	89019-62-5	Purine nucleosides	0.0408±0.0063	0.0283±0.0029	0.197±0.0791	0.9453±0.019
724	282.118	224.416	3'-O-Methyladenosine	C11H15N5O4	10300-22-8	Purine nucleosides	0.1021±0.0015	0.0441±0.0002	0.0214±0.0003	0.0093±0.0034
725	664.114	112.422	Fenugreekine	C21H27N7O14P2	55069-02-8	Purine nucleotides	0.0322±0.0049	0.0314±0.001	0.0123±0.0021	0.0101±0.0003
726	127.039	172.686	Maltol	C6H6O3	118-71-8	Pyrans	0.3466±0.0504	0.2769±0.0131	0.4624±0.0252	0.5376±0.0086
727	159.065	340.553	xi-2,3-Dihydro-3,5-dihydroxy-6-methyl-4H-pyran-4-one	C7H10O4	——	Pyrans	0.0625±0.0049	0.0622±0.0051	0.0619±0.002	0.0619±0.0001
728	141.054	201.778	Ethyl maltol	C7H8O3	1110651	Pyrans	0.0582±0.0025	0.3265±0.0144	0.1838±0.015	0.3633±0.0141
729	167.106	258.046	6-Pentyl-2H-pyran-2-one	C10H14O2	27593-23-3	Pyrans	0.1964±0.0073	0.1476±0.0028	0.1429±0.0082	0.1982±0.0021
730	143.07	196.513	Erinapyrone A	C7H10O3	146064-66-6	Pyrans	0.0087±0.0022	0.0116±0.0017	0.0065±0.0002	0.004±0.0024
731	178.086	262.892	Plantagonine	C10H11NO2	21857-97-6	Pyridines and derivatives	0.004±0.0028	0.0186±0.0019	0.0286±0.0025	0.0245±0.0006
732	124.039	195.593	Picolinic acid	C6H5NO2	98-98-6	Pyridines and derivatives	0.1824±0.0647	0.1798±0.0171	0.16±0.0315	0.2144±0.035
733	96.044	38.0813	2-Hydroxypyridine	C5H5NO	142-08-5	Pyridines and derivatives	0.0955±0.0124	0.0914±0.0018	0.108±0.0145	0.1064±0.0178
734	86.0598	98.1834	2-Pyrrolidinone	C4H7NO	616-45-5	Pyrrolidines	0.2354±0.0173	0.2126±0.0141	0.2503±0.0204	0.2227±0.012
735	72.0805	49.5973	Pyrrolidine	C4H9N	123-75-1	Pyrrolidines	0.0513±0.0062	0.0307±0.0062	0.0853±0.0106	0.0754±0.0056
736	114.055	2.58351	1-Pyrroline-2-carboxylic acid	C5H7NO2	87362	Pyrrolines	0.0166±0.0009	0.0158±0.0039	0.0167±0.0008	0.0165±0.001
737	697.341	468.99	Olitorin	C35H52O14	13289-20-8	Pyrrolizines	0.0658±0.0037	0.8554±0.0516	0.0349±0.0013	0.0188±0.0034
738	180.086	96.4923	7-Aminomethyl-7-carbaguanine	C7H9N5O	——	Pyrrolopyrimidines	0.4763±0.06	0.3623±0.045	0.4538±0.0146	0.3059±0.0128
739	360.165	243.616	Enrofloxacin	C19H22FN3O3	93106-60-6	Quinolines and derivatives	0.056±0.0027	0.9396±0.0326	0.708±0.0344	0.1892±0.0167
740	130.065	53.5919	Quinoline	C9H7N	91-22-5	Quinolines and derivatives	0.8941±0.1833	0.6113±0.078	0.0046±0.0032	0.0073±0.0051
741	433.133	234.327	Licoagroside B	C18H24O12	——	Saccharolipids	0.0329±0.0015	0.064±0.0016	0.281±0.1784	0.5784±0.0569
742	713.313	445.173	Nomilinic acid 17-glucoside	C34H48O16	113301-65-8	Saccharolipids	0.0143±0.0009	0.3749±0.0407	0.0062±0.0001	0.0028±0.0002
743	353.084	254.633	Decarbamoylgonyautoxin III	C9H16N6O7S	87038-53-7	Saxitoxins, gonyautoxins, and derivatives	0.0098±0.0009	0.0015±0.0011	0.0692±0.0011	0.0734±0.0078
744	700.536	740.111	AS 1-2	C39H73NO9	——	Sphingolipids	0.4588±0.0119	0.4841±0.0377	0.6683±0.0443	0.6476±0.0469
745	714.55	771.827	Soyacerebroside I	C40H75NO9	114297-20-0	Sphingolipids	17.8331±1.0984	15.8585±1.3087	15.0466±0.2756	14.7591±0.5995
746	341.243	536.711	Allopregnanolone	C21H34O2	516-54-1	Steroids and steroid derivatives	0.0063±0.0039	0.0082±0.0005	0.0171±0.0004	0.0127±0.0098
747	397.381	734.892	beta-Sitosterol	C29H50O	83-46-5	Steroids and steroid derivatives	0.0076±0.0015	0.177±0.0103	0.3644±0.0177	0.2708±0.0157
748	395.366	691.481	Stigmasterol	C29H48O	83-48-7	Steroids and steroid derivatives	0.0009±0.0004	0.0032±0.001	0.0131±0.0012	0.0106±0.0021
749	275.199	609.715	Nandrolone	C18H26O2	434-22-0	Steroids and steroid derivatives	0.0123±0.0035	0.0249±0.0028	0.0079±0.0016	0.0134±0.0012
750	435.213	542.39	Dexamethasone	C22H29FO5	18296	Steroids and steroid derivatives	0.0485±0.002	0.0114±0.0019	0.0494±0.002	0.0645±0.0036
751	333.241	763.669	17a-Hydroxypregnenolone	C21H32O3	387-79-1	Steroids and steroid derivatives	0.0205±0.0063	0.0323±0.0048	0.0146±0.0001	0.012±0.0052
752	305.211	680.378	7a-Hydroxydehydroepiandrosterone	C19H28O3	53-00-9	Steroids and steroid derivatives	0.0444±0.0053	0.1388±0.01	0.0819±0.005	0.0318±0.0011
753	424.362	531.042	7-Ketodeoxycholic acid	C24H38O5	911-40-0	Steroids and steroid derivatives	0.0166±0.0023	0.0236±0.002	0.0252±0.0048	0.0187±0.0033
754	349.237	501.918	11b,21-Dihydroxy-5b-pregnane-3,20-dione	C21H32O4	566-01-8	Steroids and steroid derivatives	0.0297±0.0017	0.0391±0.0021	0.0115±0.0009	0.0173±0.001
755	463.377	705.945	6-Deoxohomodolichosterone	C29H50O4	110345-06-7	Steroids and steroid derivatives	0.2097±0.0149	0.6825±0.071	0.0234±0.0021	0.0622±0.0019
756	471.347	637.946	Secoisobryononic acid	C30H46O4	162898-23-9	Steroids and steroid derivatives	0.0371±0.0043	0.0456±0.0007	0.0644±0.0059	0.1774±0.0075
757	493.386	727.622	CE(5:0)	C32H54O2	2127969	Steroids and steroid derivatives	0.0799±0.0084	0.0695±0.003	0.0602±0.0133	0.0447±0.0033
758	351.252	489.983	Pregnanetriolone	C21H34O4	603-99-6	Steroids and steroid derivatives	0.0655±0.0025	0.0314±0.008	0.017±0.0014	0.0218±0.0033
759	466.319	657.579	Glycocholic acid	C26H43NO6	475-31-0	Steroids and steroid derivatives	0.1705±0.0091	0.0962±0.006	0.1408±0.0096	0.1237±0.0083
760	333.241	718.387	21-Hydroxypregnenolone	C21H32O3	1164-98-3	Steroids and steroid derivatives	0.0064±0.0007	0.0052±0.0005	0.0017±0.0005	0.0017±0.0007
761	469.329	527.836	Uralenolide	C30H44O4	111150-27-7	Steroids and steroid derivatives	0.006±0.0005	0.0084±0.0011	0.0365±0.0075	0.0481±0.002
762	563.394	582.028	Cholesterol glucuronide	C33H54O7	17435-78-8	Steroids and steroid derivatives	0.0532±0.0034	0.0673±0.004	0.02±0.0025	0.021±0.0014
763	434.318	359.192	Lithocholic acid glycine conjugate	C26H43NO4	474-74-8	Steroids and steroid derivatives	0.5013±0.0341	0.4638±0.0153	0.5124±0.013	0.5158±0.0266
764	363.219	493.363	Cortisol	C21H30O5	50-23-7	Steroids and steroid derivatives	0.0188±0.0011	0.011±0.0001	0.0112±0.0007	0.0149±0.001
765	375.25	603.797	Calcitroic acid	C23H34O4	71204-89-2	Steroids and steroid derivatives	7.5474±0.3163	5.5368±0.0853	7.1657±0.6517	7.6917±0.127
766	425.34	551.025	25-Hydroxycholesterol	C27H46O2	2140-46-7	Steroids and steroid derivatives	0.0045±0.002	0.0045±0.0005	0.0038±0.0002	0.0042±0.0002
767	413.34	695.432	25-Hydroxyvitamin D2	C28H44O2	21343-40-8	Steroids and steroid derivatives	0.0058±0.0075	0.0049±0.0017	0.0005±0.0003	0.0141±0.0171
768	341.211	476.059	Canrenone	C22H28O3	976-71-6	Steroids and steroid derivatives	0.0038±0.0002	0.0134±0.0008	0.0022±0.0004	0.0015±0.0003
769	411.363	582.681	4,4-Dimethylcholesta-8,14,24-trienol	C29H46O	64284-64-6	Steroids and steroid derivatives	0.0023±0.0007	0.0037±0.0013	0.0102±0.0019	0.0039±0.0015
770	229.085	255.976	Resveratrol	C14H12O3	501-36-0	Stilbenes	0.0051±0.0003	0.0041±0.0012	0.0339±0.0006	0.0527±0.0042
771	391.137	297.366	trans-Piceid	C20H22O8	27208-80-6	Stilbenes	0.0005±0.0007	0.0018±0.0013	2.4743±0.1775	3.734±0.2071
772	273.112	324.974	1,2-Bis(4-hydroxy-3-methoxyphenyl)ethylene	C16H16O4	7329-69-3	Stilbenes	0.0593±0.0025	0.0005±0.0006	0.1325±0.0074	0.3±0.0113
773	231.101	304.906	Demethylbatatasin IV	C14H14O3	113276-63-4	Stilbenes	0.0042±0.0002	0.0338±0.0041	0.0857±0.0035	0.1602±0.0084
774	229.086	366.887	(Z)-Resveratrol	C14H12O3	61434-67-1	Stilbenes	0.0377±0.004	0.011±0.0006	0.0423±0.0037	0.0434±0.0007
775	391.135	344	(E)-2-Glucosyl-3,4',5-trihydroxystilbene	C20H22O8	——	Stilbenes	0.0274±0.0019	0.2768±0.0038	0.0162±0.0008	0.0162±0.0022
776	388.233	295.853	alpha-Hydroxytamoxifen	C26H29NO2	——	Stilbenes	0.0407±0.0036	0.6474±0.0186	0.5784±0.0164	0.6373±0.0119
777	391.142	249.822	cis-Piceid	C20H22O8	148766-36-3	Stilbenes	0.0011±0.0015	0.0217±0.0042	0.0735±0.0018	0.1186±0.0035
778	627.131	216.185	Amritoside	C26H26O18	2455-85-8	Tannins	0.0183±0.0019	0.0487±0.0075	0.1094±0.0098	0.1335±0.0095
779	631.125	302.611	2-O-(4-Hydroxycinnamoyl)-1,6-di-O-galloyl-beta-D-glucopyranose	C29H26O16	115713-49-0	Tannins	0.0104±0.0004	0.0193±0.003	0.0281±0.001	0.0043±0.0005
780	463.122	264.279	2-Cinnamoyl-1-galloyl-beta-D-glucopyranose	C22H22O11	56994-83-3	Tannins	0.0294±0.0021	0.0303±0.0027	0.0027±0.0001	0.0003±0.0002
781	479.117	254.928	2-O-(4-Hydroxycinnamoyl)-1-O-galloyl-beta-D-glucopyranoside	C22H22O12	94356-18-0	Tannins	0.02±0.0008	0.01±0.001	0.014±0.0005	0.0111±0.0006
782	335.257	561.183	Isolinderenolide	C21H34O3	139328-80-6	Tetrahydrofurans	0.0453±0.0039	0.0446±0.0088	0.017±0.0005	0.0189±0.0009
783	145.086	209.771	Tetrahydrofurfuryl acetate	C7H12O3	637-64-9	Tetrahydrofurans	0.0076±0.0019	0.1132±0.0079	0.0317±0.0006	0.0212±0.0029
784	194.117	2.84463	(R)-N-Methylsalsolinol	C11H15NO2	53622-84-7	Tetrahydroisoquinolines	0.2462±0.0114	0.2468±0.0146	0.2564±0.006	0.2702±0.0231
785	208.132	192.641	O-Methylcorypalline	C12H17NO2	16620-96-5	Tetrahydroisoquinolines	0.1922±0.0088	0.2288±0.0308	0.2107±0.0185	0.2057±0.0173
786	222.112	785.149	Hydrocotarnine	C12H15NO3	550-10-7	Tetrahydroisoquinolines	0.071±0.0014	0.0736±0.0032	0.0744±0.0027	0.0786±0.004
787	194.117	209.192	(-)-Salsoline	C11H15NO2	89-31-6	Tetrahydroisoquinolines	0.2024±0.0066	0.2239±0.0086	0.2948±0.0157	0.2744±0.0078
788	343.153	349.797	1,2,3,4-Tetrahydro-1-[1-hydroxy-3-(4-hydroxyphenyl)-2-propenyl]-7-methoxy-2,6-naphthalenediol	C20H22O5	163811-77-6	Tetralins	0.0044±0.0008	0.0183±0.0014	0.0091±0.0014	0.0139±0.002
789	153.048	583.326	5,7-Dihydro-2-methylthieno[3,4-d]pyrimidine	C7H8N2S	36267-71-7	Thienopyrimidines	0.8288±0.0415	0.8156±0.0288	0.812±0.0515	0.8122±0.0269
790	163.039	660.267	1-(Methylsulfanyl)-1-oxopropan-2-yl acetate	C6H10O3S	74586-09-7	Thiocarboxylic acids and derivatives	0.003±0.0007	0.0027±0.0006	0.047±0.0165	0.0893±0.0026
791	141.113	655.571	Metenamine	C6H12N4	100-97-0	Triazinanes	2.5831±0.1127	2.7873±0.2132	2.6237±0.0913	2.755±0.0535
792	188.07	224.198	6-Chloro-N-(1-methylethyl)-1,3,5-triazine-2,4-diamine	C6H10ClN5	6190-65-4	Triazines	1.0656±0.0434	0.4151±0.0143	0.6113±0.0157	0.3797±0.0198
793	133.085	603.145	Paraldehyde	C6H12O3	123-63-7	Trioxanes	0.2033±0.0184	0.1493±0.009	0.1385±0.006	0.1409±0.0023
794	137.132	336.481	Gamma-terpinene	C10H16	99-85-4	Unsaturated hydrocarbons	0.111±0.0301	0.0133±0.0007	0.0092±0.0007	0.0092±0.0011
795	177.163	365.585	(6E,8E)-4,6,8-Megastigmatriene	C13H20	51468-86-1	Unsaturated hydrocarbons	0.000044±0.0008	0.146±0.011	0.000002±0.00011	0.0147±0.0021
796	175.148	436.445	5,7alpha-Dihydro-1,4,4,7a-tetramethyl-4H-indene	C13H18	99901-21-0	Unsaturated hydrocarbons	0.6701±0.0411	0.6667±0.0236	0.6978±0.0116	0.6855±0.0179
797	95.0851	436.453	1-Methyl-1,3-cyclohexadiene	C7H10	1489-56-1	Unsaturated hydrocarbons	0.0668±0.0025	0.0661±0.0014	0.0636±0.0026	0.064±0.0035
798	95.0852	618.909	2-Methyl-1,3-cyclohexadiene	C7H10	1489-57-2	Unsaturated hydrocarbons	0.0074±0.0027	0.0099±0.0006	0.0113±0.0009	0.0129±0.0005
799	123.116	671.308	Santene	C9H14	529-16-8	Unsaturated hydrocarbons	0.0264±0.0114	0.0156±0.0011	0.0256±0.0126	0.0147±0.0013
800	227.174	363.007	(8E,15E)-1,8,15-Heptadecatriene-11,13-diyne	C17H22	28834-02-8	Unsaturated hydrocarbons	0.0076±0.0017	0.0052±0.0024	0.0109±0.0005	0.0091±0.0011
801	267.158	637.179	Humulinic acid A	C15H22O4	24184-12-1	Vinylogous acids	0.0203±0.0009	0.0722±0.0054	0.0276±0.0003	0.0118±0.0006
Note：
a The intensity of metabolites are expressed as Mean±SD (n=3).

## Sheet: Table S3
Supplementary Table 3. The top 20 metabolic pathway analysis (YD1 vs YD2).
No.	Pathway	-ln(p)	Impact	Enriched metabolites
1	Phenylalanine metabolism	3.468	0.66667	L-Phenylalanine; Phenylethylamine; 4-Hydroxycinnamic acid
2	Flavonoid biosynthesis	3.216	0.02059	Kaempferol ; Cyanidin ; Chlorogenic acid c;Quercetin ; Epicatechin; (-)-Epiafzelechin ; Myricetin ; Luteolin
3	Flavone and flavonol biosynthesis	3.1316	0.8	Kaempferol ; Quercetin ; Luteolin
4	Valine, leucine and isoleucine biosynthesis	1.5224	0.08391	(R) 2,3-Dihydroxy-3-methylvalerate ; L-Valine ; L-Isoleucine ; 2-Isopropyl-3-oxosuccinate
5	Butanoate metabolism	1.4636	0	L-Glutamic acid; Acetoacetic acid; (R,R)-Butane-2,3-diol
6	Synthesis and degradation of ketone bodies	1.1268	0	Acetoacetic acid
7	Nitrogen metabolism	0.88041	0	L-Phenylalanine ; L-Glutamic acid
8	Indole alkaloid biosynthesis	0.70008	0	L-Tryptophan
9	Glycine, serine and threonine metabolism	0.61481	0	Choline ; D-Serine; L-Tryptophan
10	Tropane, piperidine and pyridine alkaloid biosynthesis	0.60934	0	L-Phenylalanine
11	Phenylalanine, tyrosine and tryptophan biosynthesis	0.51567	0	L-Tryptophan ; L-Phenylalanine
12	Aminoacyl-tRNA biosynthesis	0.49963	0	L-Phenylalanine; L-Arginine; L-Valine; L-Isoleucine; L-Tryptophan; L-Glutamic acid
13	Phenylpropanoid biosynthesis	0.48145	0.04212	4-Hydroxycinnamic acid; L-Phenylalanine; Sinapyl alcohol; Chlorogenic acid
14	Stilbenoid, diarylheptanoid and gingerol biosynthesis	0.46955	0	Chlorogenic acid
15	Valine, leucine and isoleucine degradation	0.46429	0	L-Valine; L-Isoleucine; Acetoacetic acid
16	Glycerophospholipid metabolism	0.36621	0.02342	Glycerophosphocholine; Choline
17	Sphingolipid metabolism	0.32669	0	Sphinganine
18	Pantothenate and CoA biosynthesis	0.29097	0	L-Valine
19	Glucosinolate biosynthesis	0.27585	0	L-Phenylalanine; L-Tryptophan; L-Valine; L-Isoleucine
20	Fructose and mannose metabolism	0.23209	0.15254	Mannose 6-phosphate

## Sheet: Table S4
Supplementary Table 4. The top 20 metabolic pathway analysis (YD4 vs YD5).
No.	Pathway	-ln(p)	Impact	Enriched metabolites
1	Isoquinoline alkaloid biosynthesis	2.8096	0	4-Hydroxyphenylpyruvic acid; 3,4-Dihydroxyphenylacetaldehyde
2	Aminoacyl-tRNA biosynthesis	2.4191	0	L-Histidine; L-Phenylalanine; L-Arginine; L-Valine; L-Isoleucine; L-Threonine; L-Tryptophan; L-Glutamic acid
3	Flavone and flavonol biosynthesis	2.0703	0.44	Quercetin; Rutin
4	Stilbenoid, diarylheptanoid and gingerol biosynthesis	1.8919	0	Resveratrol; Chlorogenic acid
5	Phenylalanine, tyrosine and tryptophan biosynthesis	1.7331	0	L-Tryptophan; L-Phenylalanine; 4-Hydroxyphenylpyruvic acid
6	Valine, leucine and isoleucine biosynthesis	1.3049	0.0356	L-Threonine; L-Valine; L-Isoleucine
7	Nitrogen metabolism	1.2645	0	L-Phenylalanine; L-Glutamic acid
8	Histidine metabolism	1.174	0.0625	L-Histidine; Imidazole-4-acetaldehyde
9	Flavonoid biosynthesis	1.0399	0.0163	Cyanidin; Chlorogenic acid; Quercetin; Myricetin
10	Tyrosine metabolism	1.0164	0.27273	4-Hydroxyphenylpyruvic acid; 3,4-Dihydroxyphenylacetaldehyde
11	Indole alkaloid biosynthesis	0.92011	0	L-Tryptophan
12	Tropane, piperidine and pyridine alkaloid biosynthesis	0.81931	0	L-Phenylalanine
13	Phenylalanine metabolism	0.81931	0.5	L-Phenylalanine
14	Glucosinolate biosynthesis	0.63482	0	L-Phenylalanine; L-Tryptophan; L-Valine; L-Isoleucine
15	Phenylpropanoid biosynthesis	0.47572	0.03823	Ferulate; L-Phenylalanine; Chlorogenic acid
16	Glycine, serine and threonine metabolism	0.45749	0.13697	L-Threonine; L-Tryptophan
17	Pantothenate and CoA biosynthesis	0.44752	0	L-Valine
18	Valine, leucine and isoleucine degradation	0.355	0	L-Valine; L-Isoleucine
19	Butanoate metabolism	0.3134	0	L-Glutamic acid
20	Steroid biosynthesis	0.31302	0.11112	4,4-Dimethylcholesta-8,14,24-trienol; Beta-Sitosterol
